# Supplementary material for: Surfactant-guided spatial assembly of nano-architectures for molecular profiling of extracellular vesicles
Source: Nat Commun. 2021 Jun 30;12:4039. doi: 10.1038/s41467-021-23759-9 (PMC8245598; doi:10.1038/s41467-021-23759-9)
Supplement: Supplementary file 3 — Source Data [file 41467_2021_23759_MOESM3_ESM.xlsx]

## Sheet: Fig. 2
Fig. 2b							Fig. 2c											Fig. 2d
	ΔE (kcal/mol)							Tween20			CTAB			SDS					Zn2+ (M)
Tween20	-7.97	-6.93	-9.28				c (mM), surfactant	MOF Diameter										Aggregation coefficient	0			0.02			0.05			0.1			0.2
CTAB	-15.06	-16.76	-13.66				0	219.2	173.4	261.7	219.2	173.4	261.7	219.2	173.4	261.7
SDS	-19.57	-18.07	-21.02				0.5	120.3	151.1	91.5	76.8	53.9	101.6	1062.5	1416.3	722.6
							1	78.6	105.2	51.3	44.7	27.3	63.8	1286.8	1645.8	924.5		Tween20	1.05	1.01	1.08	1.61	1.2	2.13	1.41	1.78	1.32	1.92	2.53	1.86	1.82	2.58	3.65
							1.5	31.8	43.7	19.3	28.8	41.6	13.5	1323.5	1645.8	1003.8		CTAB	0.95	1.04	1.09	6.32	7.53	5.68	24.35	21.51	27.52	71.6	66.81	76.82	86.54	92.33	81.53
							2	25.3	15.6	36.2	25.6	12.1	31.8	1278	995.4	1593.2		SDS	0.98	1.07	1.05	20.2	18.6	22.72	44.3	41.05	47.68	89.72	96.54	81.95	105.15	109.81	101.85
							2.5	23.2	33.8	12.5	22.3	11.8	29.6	1307.2	1642.5	1011.3
							3	20.6	11.2	32.8	24.6	12.5	36.3	1285.5	1586.4	975.7
Fig. 2e
	Tween 20			CTAB			SDS
MOF diameter (nm)	125.2	76.5	182.4	231.3	155.7	309.1	1187	450.4	1325.8
	Tween 20			CTAB			SDS
Au aggregate diameter (nm)	12.5	8.9	13.5	59.6	35.2	73.8	855.4	398.1	313.5
	Au spatail distribution (%)
		Outside			Inside
	Tween20	95.6	98.8	92.4	4.4	1.2	7.6
	CTAB	8.5	4.1	12.6	91.5	95.9	87.4
	SDS	1.9	0.5	3.2	98.1	99.5	96.8
Fig. 2f
		Tween20
n=5 μg		MOF diameter (nm)			Au aggregate (nm)			Spatial distribution (%)
								outside			inside
Au-Tween20 loading	n	241.5	178.4	166.5	8.7	8.5	14.5	92.4	87.2	97.7	7.6	12.8	2.3
	3n	115.2	141.6	86.8	10.2	18.5	8.4	95.6	91.5	98.7	4.4	8.5	1.3
	6n	75.6	67.8	101.7	11.8	6.5	16.8	95.3	92.1	98.5	4.7	7.9	1.5
		CTAB
		MOF diameter (nm)			Au aggregate (nm)			Spatial distribution (%)
								outside			inside
Au-CTAB loading	n	244.9	221.3	297.5	65.4	45.4	90.5	8.8	4.9	12.4	91.2	95.1	87.6
	3n	194.7	136.5	223.2	52.2	43.2	85.2	11.7	5.5	16.3	89.3	94.5	83.7
	6n	125.1	75.6	141.8	50.5	40.5	80.5	14.3	8.4	21.2	85.7	91.6	78.8

## Sheet: Fig. 3
Fig. 3a
	Spatial distribution
		Inside			Outside
Tween 20	Fe3O4	5.4	1.6	9.2	94.6	98.4	90.8
	GQD	6.3	2.4	10.2	93.7	97.7	89.8
CTAB	Au	97.8	95.7	99.3	2.2	4.3	0.7
	CeO2	94.3	89.6	98.6	5.7	10.4	1.4
Fig. 3b
	Spatial distribution
		Outside			Inside
Loading ratio Au-Tween20 : Au-CTAB (%)	100 : 0	96.4	94.3	98.2	3.6	5.7	1.8
	75 : 25	72.1	75.3	68.1	28.9	24.7	31.9
	50 : 50	45.2	40.9	49.7	54.8	59.1	50.3
	25 : 75	27.4	24.1	31.8	71.6	75.9	68.2
	0 : 100	2.5	4.8	0.9	97.5	95.4	99.2
Fig. 3c
Au-Tween20, Fe3O4-Tween20	Spatial distribution					Inter-particle distance (nm)
	Au		Fe3O4			NP (Au) to other Au		NP (Au) to other Fe3O4		NP (Fe3O4) to other Au		NP (Fe3O4) to other Fe3O4
	Outside	Inside	Outside	Inside		40		16.8		35		25
	92.2	7.8	89.6	10.4		63.3		84		26		8.9
	95.8	4.2	85.4	4.6		55.8		13.3		24.3		23.3
	88.4	11.6	93.8	6.2		36.6		41.6		61.7		70
						37.5		35		71.7		40.8
						7.5		33.3		75		55.8
						26.6		67.5		36.6		38.3
						50.5		50.3		25		20
						15.8		47.5		20.8		46.7
						15		10		41.7		16.7
						41.6		32.5		5.8		43.3
						11.7		35.8		27.5		33.3
Au-Tween20, Fe3O4-Tween20	Spatial distribution					Inter-particle distance (nm)
	Au		Fe3O4			Nanoparticle (Au) to other Au		Nanoparticle (Au) to other Fe3O4		Nanoparticle (Fe3O4) to other Au		Nanoparticle (Fe3O4) to other Fe3O4
	Outside	Inside	Outside	Inside		46.2		5.5		6.3		6.3
	86.7	13.3	9.2	90.8		15.2		15.9		6.1		5.1
	82.3	17.7	5.1	94.9		34		78		37.9		5
	91.4	8.6	13.4	86.6		40.1		43.9		22		5.5
						28		12.1		66		5.7
						9.8		25.7		25.7		5.6
						20.5		59		22.3		8.3
						42.5		9.4		19.7		6.1
						70.5		56.8		5.7		5.2
						33.3		25		8.7		5.1
						40.9		14.4		14.8		4.9
						31.8		8.3		24		4.8
Au-Tween20, Fe3O4-CTAB	Spatial distribution					Inter-particle distance (nm)
	Au		Fe3O4			Nanoparticle (Au) to other Au		NP (Au) to other Fe3O4		NP (Fe3O4) to other Au		NP (Fe3O4) to other Fe3O4
	Outside	Inside	Outside	Inside		17.3		8.5		18.3		5.3
	5.6	94.4	5.5	94.5		24		8.6		16.5		5.8
	8.5	91.5	8.7	91.3		33.3		9.6		20.4		6.5
	2.9	97.1	2.3	97.7		16		10.9		20.8		6.7
						13.3		10.9		10		6.6
						9.7		10.6		11.3		7.3
						21.3		8.9		17.8		6.3
						8.9		7.8		12.7		5.8
						22.6		8.6		12		5.2
						29.3		9.3		7.4		4.9
						12		7.5		8.3		5.8
						23.2		7.9		7.9		6.6

## Sheet: Fig. 4
Fig. 4a
	Au-ZIF-8				Fe3O4-Cu-BTC				GQD-Ce-BDC
	time (s)	Diameter			time (s)	Diameter			time (s)	Diameter
	0	10.2	6.2	15.4	0	10.2	6.8	14.7	0	11.3	8.3	15.4
	10	54.6	40.2	67.1	10	389.1	331.2	448.6	10	1586.2	1391.4	1782.7
	30	111.2	130.8	90.4	30	478.2	534.3	424.8	30	2335.8	2643.2	2028.3
	60	140.4	165.7	121.5	60	543.5	503.2	586.7	60	2564.4	2798.3	2321.5
	180	154.1	125.6	169.7	180	498.7	558.7	441.5	180	2467.8	2166.8	2768.1
	300	144.5	117.5	169.2	300	524.6	471.8	577.2	300	2676	2358.7	2933.2
	450	159.6	168.3	117.4
	600	161.1	131.2	176.5
Fig. 4c
4-NP absorbance (norm.) at 400 nm
Time (min)	ZIF-8			Encapsulated			Dispsersed
0	1.024	1.032	0.939	0.975	1.037	0.99	0.996	1.041	0.966
5	0.998	1.039	0.959	0.98	1.021	0.954	0.884	0.91	0.832
10	1.007	1.021	0.973	0.932	1.004	0.96	0.773	0.795	0.721
20	1.023	1.01	0.942	0.938	0.979	0.897	0.634	0.652	0.584
40	0.958	0.989	1.025	0.858	0.884	0.815	0.442	0.426	0.371
60	0.965	0.979	1.038	0.745	0.8	0.749	0.25	0.317	0.319

## Sheet: Fig. 5
Fig. 5b					Fig. 5c																			Fig. 5f											Fig. 5g		STAR Response (norm.) /Three repeats
																									GLI36					Α431						Patient 1			Patient 2			Patient 3			Patient 4			Patient 5
	Before	After				Response (norm.)																			Δresponse (EV -Cell)					Δresponse (EV -Cell)					RCA-I	1.001	1.021	0.964	0.872	0.913	0.831	0.95	0.928	0.972	0.852	0.861	0.903	0.757	0.786
Wavelength (nm)	Fluorescence (a.u.)									Fe3+														Jacalin	0.204	0.141	0.281		RCA-I	0.398	0.434	0.341			STL	0.825	0.854	0.803	0.911	0.931	0.891	0.755	0.723	0.787	0.831	0.871	0.794	0.683	0.702
450	473.942	570.384				Target (μg)	Control			STAR			GQD-ZIF-8			(GQD, RQD)-ZIF-8								RCA-I	0.12	0.178	0.062		LEL	0.169	0.231	0.107			ConA	0.905	0.844	0.958	0.842	0.862	0.792	0.701	0.669	0.733	0.812	0.771	0.853	0.69	0.729
452	463.757	555.696				0.01	0.018	0.016	0.021	0.015	0.013	0.026	0.168	0.143	0.173	0.021	0.023	0.018						SNA	0.115	0.148	0.073		PHA-E	0.14	0.084	0.204			PHA-E	0.881	0.834	0.931	0.76	0.788	0.746	0.73	0.728	0.782	0.73	0.689	0.741	0.654	0.663
454	456.967	546.72				0.04	0.066	0.021	0.108	0.058	0.045	0.069	0.215	0.238	0.186	0.052	0.045	0.056						ConA	0.022	0.075	-0.031		DSL	0.139	0.198	0.086			Jacalin	0.808	0.847	0.776	0.679	0.709	0.639	0.797	0.755	0.809	0.529	0.478	0.581	0.534	0.573
456	454.251	535.296				0.2	0.294	0.332	0.254	0.257	0.279	0.237	0.445	0.473	0.405	0.057	0.048	0.051						LEL	0.015	-0.036	0.068		WGA	0.036	-0.032	0.096			LEL	0.679	0.624	0.731	0.526	0.566	0.486	0.589	0.537	0.611	0.496	0.485	0.537	0.446	0.455
458	444.066	526.32				0.4	0.52	0.515	0.489	0.541	0.514	0.562	0.75	0.743	0.786	0.06	0.051	0.042						AAL	-0.019	-0.063	0.03		SNA	-0.033	-0.087	0.023			SNA	0.602	0.635	0.581	0.472	0.442	0.498	0.472	0.448	0.514	0.512	0.481	0.543	0.391	0.43
460	439.313	518.16				1	0.793	0.805	0.821	0.782	0.837	0.754	0.932	0.953	0.866	0.052	0.047	0.064						S*WGA	-0.121	-0.065	-0.179		AAL	-0.044	0.022	-0.094			WGA	0.529	0.567	0.486	0.454	0.426	0.481	0.482	0.51	0.444	0.355	0.344	0.396	0.401	0.47
462	431.844	508.368				2	0.91	0.879	0.903	0.896	0.862	0.938	0.989	0.977	0.968	0.088	0.053	0.067						DSL	-0.131	-0.061	-0.183		ConA	-0.045	0.015	-0.098			AAL	0.432	0.483	0.385	0.416	0.43	0.376	0.35	0.316	0.39	0.291	0.31	0.274	0.27	0.299
464	429.128	498.576				3	0.932	0.927	0.918	0.927	0.887	0.964	0.995	0.978	0.985	0.057	0.054	0.075						LCA	-0.174	-0.231	-0.121		Jacalin	-0.061	-0.097	-0.009			LCA	0.397	0.413	0.372	0.294	0.313	0.277	0.282	0.257	0.301	0.315	0.274	0.326	0.267	0.286
466	426.412	489.6																						MAL-II	-0.205	-0.257	-0.153		STA	-0.128	-0.176	-0.078			DSL	0.351	0.381	0.295	0.324	0.298	0.348	0.303	0.241	0.315	0.264	0.213	0.315	0.224	0.258
468	422.338	482.256																						STA	-0.262	-0.206	-0.318		DBA	-0.232	-0.301	-0.256			PSA	0.211	0.172	0.243	0.184	0.227	0.138	0.161	0.149	0.173	0.145	0.124	0.166	0.103	0.152
470	422.338	474.096			Fig. 5d									Fig. 5e		Transferrin								PSA	-0.287	-0.235	-0.338		S*WGA	-0.285	-0.238	-0.33			ECL	0.207	0.241	0.167	0.178	0.218	0.138	0.207	0.175	0.239	0.178	0.137	0.189	0.136	0.165
472	428.449	465.12														ELISA (norm.)			STAR (norm.)					WGA	-0.287	-0.236	-0.348		PHA-L	-0.293	-0.256	-0.333			SJA	0.168	0.113	0.173	0.131	0.092	0.173	0.071	0.056	0.104	0.116	0.079	0.143	0.098	0.117
474	439.992	461.04													ConA	1.002	1.041	0.966	0.89	0.941	0.842			ECL	-0.28	-0.241	-0.342		ECL	-0.306	-0.352	-0.259			S*WGA	0.107	0.083	0.135	0.144	0.102	0.157	0.116	0.094	0.138	0.108	0.139	0.135	0.045	0.068
476	467.831	457.776				Target (μg)	ELISA signal (norm.)								RCA-I	0.709	0.742	0.674	1.001	1.054	0.946			PHA-E	-0.311	-0.263	-0.368		LCA	-0.38	-0.332	-0.423			SBA	0.114	0.086	0.141	0.103	0.148	0.061	0.113	0.088	0.141	0.133	0.112	0.154	0.069	0.081
478	509.25	465.936				128	1.008	0.956	1.045						WGA	0.045	0.091	0.001	0.056	0.107	0.011			PHA-L	-0.413	-0.452	-0.375		PSA	-0.39	-0.342	-0.439			PHA-L	0.099	0.108	0.073	0.124	0.147	0.092	0.102	0.064	0.13	0.123	0.082	0.164	0.048	0.057
480	599.557	487.968				64	0.932	0.898	0.973						Jacalin	0.342	0.381	0.303	0.5	0.433	0.567														UEA-I	0.097	0.084	0.102	0.086	0.112	0.055	0.047	0.015	0.079	0.036	0.045	0.087	0.036	0.045
482	729.246	521.424				32	0.798	0.838	0.747						LEL	0.028	0.002	0.062	0.027	0.046	0.007														GSL-II	0.057	0.035	0.084	0.115	0.138	0.095	0.057	0.034	0.081	0.031	0.008	0.057	0.051	0.088
484	925.477	581.808				20	0.609	0.576	0.638						SNA	0.643	0.677	0.608	0.752	0.831	0.665				STAR Response (Norm.)										GSL-II	0.094	0.064	0.111	0.049	0.076	0.012	0.064	0.052	0.076	0.049	0.018	0.08	0.032	0.041
486	1268.37	691.968				15	0.283	0.324	0.237																Gli36 EVs			A431 EVs							VVA	0.081	0.072	0.093	0.033	0.043	0.028	0.054	0.034	0.093	0.033	0.012	0.054	0.014	0.033
488	1740.96	847.008				10	0.152	0.098	0.214															RCA-I	0.812	0.732	0.903	1.002	1.085	0.922					PNA	0.033	0.054	0.013	0.112	0.082	0.134	0.033	0.011	0.052	0.123	0.062	0.114	0.051	0.068
490	2368.35	1064.06				6	0.057	0.103	0.011							Ovalbumin								Jacalin	0.563	0.506	0.633	0.623	0.566	0.684					DBA	0.014	0.032	0.005	0.107	0.15	0.07	0.017	0.015	0.019	0.087	0.066	0.108	0.092	0.131
492	3297.22	1388.83				4	0.005	0.058	0.002							ELISA (norm.)			STAR (norm.)					AAL	0.445	0.403	0.531	0.516	0.457	0.549					MAL-II	0.05	0.024	0.066	0.068	0.078	0.055	0.057	0.032	0.082	0.014	0.011	0.025	0.024	0.043
494	4436.59	1782.96				2	0.001	0.051	0.001						ConA	1.021	0.984	1.052	1.002	1.076	0.924			ConA	0.675	0.645	0.758	0.837	0.892	0.805					GNA	0.038	0.055	0.018	0.021	0.05	0.001	0.047	0.025	0.069	0.008	0.002	0.032	0.008	0.037
496	6125.94	2367.22													RCA-I	0.031	0.067	0.002	0.022	0.052	0.001			WGA	0.662	0.712	0.586	0.954	1.032	0.92
498	8196.21	3012.67				Target (μg)	STAR signal (norm.)								WGA	0.554	0.594	0.512	0.658	0.581	0.729			SNA	0.394	0.348	0.449	0.629	0.698	0.585
500	10534.7	3824.59				4	1.001	0.975	1.032						Jacalin	0.053	0.086	0.017	0.103	0.056	0.146			LEL	1.001	0.931	1.076	0.458	0.375	0.54
502	13559.6	4992.29				2	0.956	0.995	0.901						LEL	0.508	0.551	0.447	0.399	0.476	0.32			STA	0.652	0.545	0.693	0.188	0.228	0.12
504	16651.1	6082.46				1	0.685	0.743	0.628						SNA	0.027	0.059	0.001	0.018	0.001	0.039			LCA	0.079	0.131	0.033	0.261	0.308	0.228
506	20311.6	7370.11				0.4	0.421	0.508	0.336															PHA-E	0.387	0.438	0.337	0.896	0.96	0.839
508	23993.1	8568				0.2	0.212	0.287	0.149
510	28283.1	10003.3				0.0625	0.075	0.02	0.151
512	31676.7	11167.8				0.025	0.015	0.085	0.003																										Fig. 5h
514	35418.7	12369.7				0.01	0.001	0.051	0.002
516	38248.7	13204.5				0.005	0.002	0.042	0.003																										PCA analysis
518	40887	13980.5																																						Ellipses (95% confidence)
520	42490	14389.3																																						Good prognosis pateints (P6-P12)			Poor prognosis pateints (P1-P5)
522	43897	14485.6																																			PC1	PC2		PC1	PC2		PC1	PC2
524	43861.2	14379.6																																	Poor proganosis	Patient 1	4.90027	-0.78787		-3.198	-0.877097		3	-1.81277
526	43418.7	13943																																		Patient 2	1.81489	-0.22153		-2.76	-1.1411		3.643	-1.90499
528	42806.9	13349.8																																		Patient 3	3.36546	0.17108		-2.299	-1.29121		4.274	-1.81382
530	41278.4	12537.8																																		Patient 4	4.28163	0.16607		-1.858	-1.31272		4.831	-1.54819
532	39430.9	11722.7																																		Patient 5	3.21974	0.5146		-1.481	-1.20352		5.26	-1.13409
534	37353.8	10741																																						-1.205	-0.974314		5.517	-0.612071
536	35353.5	9822.19																																	Good proganosis	Patient 6	-1.6318	1.0522		-1.057	-0.647528		5.579	-0.033223
538	33072.7	8869.92																																		Patient 7	-1.4556	0.37547		-1.051	-0.255154		5.439	0.545791
540	31071	7947.02																																		Patient 8	-2.98294	0.07807		-1.188	0.164401		5.111	1.06829
542	29601.7	7331.76																																		Patient 9	-3.00243	-0.17857		-1.455	0.570068		4.626	1.48314
544	27715.4	6661.01																																		Patient 10	-3.21698	-0.30975		-1.826	0.922137		4.033	1.74971
546	26235.9	6240.77																																		Patient 11	-2.56437	-0.38169		-2.263	1.18614		3.39	1.84193
548	24838.5	5755.25																																		Patient 12	-2.72785	-0.47809		-2.725	1.33625		2.758	1.75076
550	23629.2	5427.22																																						-3.166	1.35776		2.201	1.48513
552	22235.9	5044.51																																						-3.543	1.24856		1.773	1.07103
554	21171.9	4838.88																																						-3.819	1.01935		1.515	0.549011
556	20190.1	4640.59																																						-3.967	0.692568		1.454	-0.029837
558	19299.9	4483.1																																						-3.972	0.300194		1.594	-0.608851
560	18443	4365.6																																						-3.835	-0.119361		1.922	-1.13135
562	17416.3	4245.65																																						-3.568	-0.525028		2.407	-1.5462
564	16477.3	4174.66																																						-3.198	-0.877097		3	-1.81277
566	15439.8	4097.14
568	14483.1	4069.39
570	13652.7	4072.66
572	13010.3	4179.55
574	12413.5	4394.16
576	12060.4	4739.33
578	12051.6	5218.32
580	12274.3	5947.82
582	12748.9	6842.16
584	13688.6	8125.73
586	15075.8	9610.85
588	16986.5	11550.5
590	19412.6	14018.9
592	21991.5	16458.7
594	25342.3	19619.9
596	28236.9	22874.1
598	31885.2	26606.5
600	35558.6	30303.8
602	38825.9	33558
604	41830.5	36813
606	44207.7	39682.1
608	45650.5	41517.3
610	46499.3	42846.5
612	46522.7	43465.9
614	45302.2	42915.9
616	43150.4	41704.9
618	40913.8	39732.7
620	37118.9	37016.2
622	33517.5	33521.3
624	29480.1	30406.6
626	25140	26348.6
628	21068	22400
630	16912.5	18494.6
632	13954.8	15393
634	10953.6	12404
636	8543.86	9779.76
638	6921.73	7798.51
640	5238.48	6093.89
642	4100.48	4802.98
644	3217.1	3781.34
646	2557.11	2976.77
648	1982.68	2326.42
650	1608.55	1880.06
652	1250.72	1463.09
654	997.451	1166.06
656	810.047	947.376
658	643.013	767.856
660	519.435	610.368
662	426.412	508.368
664	349.685	416.16
666	285.859	338.64
668	236.971	280.704
670	197.589	230.928
672	170.429	199.92
674	142.59	165.648
676	121.541	140.352
678	103.208	118.32
680	88.27	102
682	74.011	84.864
684	65.184	72.624
686	56.357	62.016
688	49.567	54.672
690	43.456	48.96
692	38.024	39.984
694	35.987	35.904
696	31.913	30.192
698	27.839	25.296
700	24.444	24.48
[truncated: 22 more columns]

## Sheet: Supplementary Fig. 1
Supplementary Fig. 1b						Supplementary Fig. 1d
ΜOF	Ζeta potential (mV)					ΧRD spectra
ZIF-8	20.7	20.6	21.3				ZIF-8	ΖIF-67	Cu-BDC	Cu-BTC	Ce-BDC	Ce-BTC	Fe-BDC	Fe-BTC
Fe-BDC	11.2	12.9	14.3			2θ (degree)	Ιntensity (norm.)
Ce-BTC	8.5	9.6	8.1			5	0.0392072	0.120521	0.00780115	0.0368299	0.012884	0.0383523	0.102417	0.24
ZIF67	0.65	0.95	1.11			5.0205	0.0424785	0.1193	0.00794203	0.0362887	0.012884	0.0426136	0.13809	0.207619
Ce-BDC	-2.36	-2.89	-2.65			5.0409	0.0393756	0.121132	0.00799486	0.0373711	0.0129942	0.0397727	0.0943613	0.217143
Cu-BDC	-5.87	-6.05	-5.95			5.0614	0.0408428	0.118078	0.00790681	0.0345149	0.011012	0.0369318	0.104718	0.207619
Cu-BTC	-5.53	-5.85	-6.16			5.0819	0.0417088	0.115635	0.00790681	0.0344548	0.0112322	0.0326705	0.102417	0.23619
Fe-BTC	-13.5	-13.2	-14.2			5.1023	0.0399529	0.122761	0.0082502	0.0351763	0.0104614	0.0326705	0.0909091	0.260952
						5.1228	0.040458	0.122557	0.0080653	0.0354469	0.0102412	0.0255682	0.0943613	0.194286
						5.1433	0.0412517	0.113803	0.00803888	0.0360482	0.011012	0.0284091	0.103567	0.215238
						5.1637	0.0403618	0.121743	0.00779235	0.032711	0.00902984	0.0383523	0.101266	0.232381
						5.1842	0.0419493	0.122353	0.00827662	0.0352665	0.0111221	0.0355114	0.0920598	0.219048
						5.2046	0.0400972	0.112378	0.00813574	0.0355972	0.0111221	0.0383523	0.124281	0.19619
						5.2251	0.0411555	0.126425	0.0084263	0.0366195	0.0117828	0.0269886	0.110472	0.230476
						5.2456	0.0407707	0.118282	0.00787159	0.0350561	0.0103513	0.0340909	0.117376	0.220952
						5.266	0.0414682	0.114007	0.00833825	0.0364691	0.0133245	0.0440341	0.10702	0.213333
						5.2865	0.0424304	0.10627	0.00785398	0.0362286	0.0107918	0.0298295	0.0909091	0.232381
						5.307	0.0421417	0.12215	0.00810052	0.0345149	0.0103513	0.0298295	0.115075	0.209524
						5.3274	0.0417088	0.117467	0.0084351	0.0343646	0.0134346	0.0440341	0.115075	0.228571
						5.3479	0.040939	0.126629	0.00790681	0.0352665	0.0109019	0.0255682	0.0874568	0.198095
						5.3684	0.0432963	0.121743	0.00834705	0.0360482	0.012884	0.0482955	0.125432	0.226667
						5.3888	0.042286	0.118689	0.00827662	0.0335829	0.00969056	0.0255682	0.119678	0.219048
						5.4093	0.0419974	0.11991	0.00847032	0.0363489	0.00913996	0.0269886	0.127733	0.230476
						5.4298	0.0434887	0.124796	0.00854076	0.0346953	0.0134346	0.0255682	0.117376	0.260952
						5.4502	0.0448357	0.121946	0.00829422	0.0342443	0.0121132	0.0411932	0.110472	0.215238
						5.4707	0.0415644	0.117264	0.00856718	0.0359881	0.0109019	0.0241477	0.0943613	0.249524
						5.4911	0.0420696	0.1193	0.00854076	0.0369201	0.0115626	0.0355114	0.105869	0.211429
						5.5116	0.0441863	0.11645	0.00808291	0.0365894	0.0104614	0.0298295	0.110472	0.209524
						5.5321	0.043633	0.120928	0.0089634	0.035958	0.0123334	0.03125	0.0736479	0.19619
						5.5525	0.0415644	0.123575	0.00900742	0.0346352	0.00980068	0.0326705	0.104718	0.211429
						5.573	0.0448117	0.129886	0.00916591	0.0357175	0.0113424	0.0440341	0.111623	0.219048
						5.5935	0.0438495	0.131922	0.00866403	0.0362587	0.0109019	0.0383523	0.0886076	0.209524
						5.6139	0.0439457	0.113192	0.00956213	0.0342142	0.0112322	0.0340909	0.100115	0.219048
						5.6344	0.0439698	0.11706	0.00851435	0.0346352	0.0105715	0.0596591	0.110472	0.264762
						5.6549	0.0433685	0.126018	0.00922755	0.0361685	0.0109019	0.0355114	0.104718	0.207619
						5.6753	0.0437293	0.123371	0.00921874	0.0371005	0.0104614	0.0525568	0.0943613	0.219048
						5.6958	0.0444028	0.121336	0.0087961	0.0360482	0.0127739	0.0355114	0.0909091	0.194286
						5.7163	0.0448598	0.122761	0.00903384	0.0358077	0.0102412	0.0340909	0.10817	0.230476
						5.7367	0.0459422	0.122353	0.0087873	0.0349358	0.0102412	0.0397727	0.103567	0.249524
						5.7572	0.0455814	0.127647	0.00927157	0.0361685	0.0100209	0.0497159	0.102417	0.260952
						5.7777	0.0443546	0.123575	0.00901623	0.0361084	0.0131043	0.0241477	0.102417	0.224762
						5.7981	0.0469765	0.123575	0.00890176	0.036409	0.0093602	0.0397727	0.115075	0.245714
						5.8186	0.0460624	0.122761	0.00925396	0.0364391	0.0121132	0.0355114	0.112773	0.249524
						5.839	0.0461105	0.133143	0.00887535	0.0379724	0.0112322	0.0397727	0.118527	0.257143
						5.8595	0.0445471	0.126018	0.00876969	0.0372208	0.0111221	0.0511364	0.10702	0.179048
						5.88	0.0457016	0.127036	0.00969421	0.0384835	0.0099108	0.0397727	0.118527	0.251429
						5.9004	0.046303	0.132736	0.00937723	0.0368299	0.00947032	0.046875	0.0759494	0.198095
						5.9209	0.0462308	0.129072	0.00898981	0.0370404	0.0100209	0.0440341	0.115075	0.211429
						5.9414	0.0446914	0.119707	0.00921874	0.0379423	0.0111221	0.0411932	0.100115	0.24381
						5.9618	0.0459662	0.123575	0.00891937	0.0350861	0.0107918	0.0227273	0.0920598	0.205714
						5.9823	0.046303	0.117671	0.00924516	0.0367097	0.0120031	0.0454545	0.104718	0.207619
						6.0028	0.0469524	0.120725	0.00925396	0.0360482	0.010131	0.0497159	0.12313	0.232381
						6.0232	0.0461587	0.129275	0.00934201	0.0365293	0.011893	0.0497159	0.102417	0.253333
						6.0437	0.0459181	0.113803	0.00882252	0.0373711	0.0120031	0.0340909	0.0805524	0.247619
						6.0642	0.0480829	0.118485	0.00953572	0.0379423	0.010131	0.0369318	0.109321	0.220952
						6.0846	0.04765	0.12785	0.00926276	0.0361084	0.0107918	0.0525568	0.0989643	0.219048
						6.1051	0.0466397	0.128257	0.00970301	0.0374012	0.0107918	0.0411932	0.104718	0.253333
						6.1256	0.0463992	0.124389	0.00946528	0.0356874	0.0104614	0.0539773	0.0966628	0.24381
						6.146	0.0457497	0.134976	0.00946528	0.035928	0.0102412	0.0426136	0.110472	0.215238
						6.1665	0.0456295	0.128257	0.00915711	0.0366796	0.0111221	0.0482955	0.0989643	0.251429
						6.1869	0.0467119	0.124593	0.00955333	0.035958	0.0102412	0.0355114	0.120829	0.220952
						6.2074	0.0470727	0.118485	0.00977345	0.0368299	0.0109019	0.0440341	0.113924	0.209524
						6.2279	0.0447395	0.128664	0.00959735	0.0388443	0.0099108	0.0355114	0.0817031	0.198095
						6.2483	0.0477702	0.124593	0.00924516	0.0379423	0.0102412	0.0482955	0.102417	0.224762
						6.2688	0.0487805	0.135383	0.00928037	0.0351162	0.0112322	0.0625	0.102417	0.217143
						6.2893	0.0468803	0.129072	0.0093332	0.035928	0.0109019	0.0582386	0.105869	0.215238
						6.3097	0.0482273	0.13294	0.00947408	0.0337031	0.012884	0.0440341	0.101266	0.171429
						6.3302	0.0484678	0.131515	0.00957974	0.0376417	0.0107918	0.046875	0.0955121	0.19619
						6.3507	0.0495021	0.134976	0.00929798	0.0366495	0.0122233	0.0340909	0.10702	0.205714
						6.3711	0.0475057	0.131107	0.00964138	0.0385737	0.0103513	0.0497159	0.0851554	0.190476
						6.3916	0.0474816	0.131107	0.00977345	0.0365894	0.0104614	0.0298295	0.120829	0.278095
						6.4121	0.0482273	0.123982	0.00980867	0.0377619	0.0116727	0.0454545	0.0840046	0.207619
						6.4325	0.0489729	0.121336	0.00987911	0.0380626	0.0109019	0.0369318	0.124281	0.238095
						6.453	0.0491172	0.129275	0.00951811	0.0383031	0.0113424	0.0582386	0.10702	0.260952
						6.4734	0.0493818	0.123779	0.00990552	0.0373711	0.0100209	0.0539773	0.0932106	0.211429
						6.4939	0.0489248	0.13355	0.0100728	0.0374914	0.0093602	0.0511364	0.0886076	0.259048
						6.5144	0.049478	0.145765	0.0101345	0.0367097	0.0105715	0.0582386	0.117376	0.247619
						6.5348	0.0489729	0.128664	0.0100552	0.0365894	0.0103513	0.0411932	0.0920598	0.238095
						6.5553	0.0507769	0.126629	0.00990552	0.0388744	0.00958044	0.046875	0.0771001	0.291429
						6.5758	0.0504161	0.134365	0.00965018	0.0380927	0.0112322	0.0525568	0.101266	0.232381
						6.5962	0.0511858	0.133754	0.00991433	0.039626	0.0115626	0.0497159	0.0978136	0.247619
						6.6167	0.050344	0.136197	0.00985269	0.038243	0.0126638	0.0284091	0.0955121	0.238095
						6.6372	0.0505364	0.134365	0.00997596	0.0374914	0.0114525	0.0596591	0.0828539	0.213333
						6.6576	0.0508731	0.138233	0.00957974	0.0366195	0.00925008	0.0482955	0.10702	0.226667
						6.6781	0.0512821	0.125	0.0101609	0.0357175	0.011012	0.0525568	0.100115	0.211429
						6.6986	0.0491172	0.126832	0.00939484	0.0367999	0.0107918	0.0454545	0.0955121	0.226667
						6.719	0.0525088	0.126221	0.00982628	0.0352966	0.0109019	0.0440341	0.0794016	0.205714
						6.7395	0.0514745	0.131107	0.00966779	0.0381528	0.0102412	0.0454545	0.0874568	0.24
						6.76	0.0501756	0.134568	0.0103458	0.037792	0.0093602	0.0426136	0.0713464	0.241905
						6.7804	0.0516188	0.137826	0.0100112	0.0370103	0.0102412	0.0454545	0.0851554	0.198095
						6.8009	0.0538077	0.137826	0.010337	0.0380626	0.0102412	0.0426136	0.0932106	0.219048
						6.8213	0.050825	0.132329	0.0103017	0.0357776	0.00925008	0.0397727	0.0817031	0.184762
						6.8418	0.0550344	0.13355	0.0114816	0.0373711	0.0099108	0.046875	0.105869	0.264762
						6.8623	0.0529898	0.134568	0.0106363	0.0376717	0.0103513	0.0340909	0.0966628	0.241905
						6.8827	0.0553952	0.140676	0.0112439	0.0371907	0.0113424	0.0369318	0.0966628	0.201905
						6.9032	0.0544812	0.131311	0.0116049	0.037341	0.0114525	0.0397727	0.0817031	0.194286
						6.9237	0.0570068	0.138844	0.0124766	0.0367999	0.0109019	0.0525568	0.0978136	0.219048
						6.9441	0.0601337	0.136401	0.0118338	0.0366495	0.00925008	0.0454545	0.0989643	0.264762
						6.9646	0.064728	0.1193	0.00975584	0.0370404	0.0107918	0.0397727	0.0989643	0.259048
						6.9851	0.0652812	0.131515	0.010786	0.0371306	0.00958044	0.0511364	0.0736479	0.190476
						7.0055	0.0711021	0.139047	0.00995835	0.0386338	0.00913996	0.0553977	0.10702	0.207619
						7.026	0.0766344	0.148616	0.0101345	0.0391449	0.0103513	0.0440341	0.0828539	0.241905
						7.0465	0.0833694	0.151873	0.0107156	0.0354169	0.0113424	0.0355114	0.0920598	0.234286
						7.0669	0.0938086	0.17895	0.0105923	0.0377018	0.0109019	0.0482955	0.0886076	0.226667
						7.0874	0.110165	0.170399	0.0100464	0.0374312	0.0109019	0.0525568	0.0863061	0.215238
						7.1079	0.124308	0.184853	0.0105219	0.0370704	0.010131	0.0440341	0.0874568	0.213333
						7.1283	0.144946	0.198086	0.0106187	0.0379123	0.00902984	0.046875	0.0874568	0.219048
						7.1488	0.173161	0.23127	0.0103282	0.0388744	0.0116727	0.0426136	0.10817	0.213333
						7.1692	0.20407	0.261604	0.0108653	0.0366195	0.0100209	0.0426136	0.102417	0.215238
						7.1897	0.254823	0.3068	0.0106363	0.0370704	0.010131	0.0426136	0.0759494	0.184762
						7.2102	0.32198	0.370725	0.0112175	0.0380626	0.00869948	0.0454545	0.0771001	0.219048
						7.2306	0.409487	0.436279	0.0117546	0.0393855	0.00969056	0.0440341	0.0828539	0.198095
						7.2511	0.520518	0.57614	0.0116577	0.0378221	0.00759828	0.0511364	0.101266	0.24381
						7.2716	0.668663	0.712948	0.012503	0.0386038	0.0100209	0.0397727	0.0897583	0.24
						7.292	0.845553	0.900041	0.0147042	0.0371907	0.0114525	0.0411932	0.0863061	0.232381
						7.3125	1	1	0.0144401	0.0380325	0.00902984	0.0497159	0.0989643	0.24
						7.333	0.968538	0.764047	0.0174425	0.0380927	0.0106816	0.046875	0.0851554	0.171429
						7.3534	0.734089	0.452158	0.020084	0.0397462	0.0102412	0.046875	0.0874568	0.260952
						7.3739	0.436643	0.310261	0.0255254	0.0399868	0.0120031	0.0553977	0.0863061	0.230476
						7.3944	0.254486	0.225774	0.03087	0.040077	0.0113424	0.0426136	0.0932106	0.182857
						7.4148	0.16799	0.187704	0.0379932	0.0423319	0.00947032	0.0497159	0.109321	0.2
						7.4353	0.126642	0.167142	0.0461641	0.0386038	0.00958044	0.0553977	0.0782509	0.224762
						7.4557	0.0989801	0.161849	0.0564131	0.0365593	0.0088096	0.046875	0.0863061	0.184762
						7.4762	0.0864002	0.151262	0.0709852	0.0378521	0.0102412	0.0426136	0.0794016	0.213333
						7.4967	0.0777409	0.13579	0.0942213	0.0375816	0.0100209	0.046875	0.0817031	0.188571
						7.5171	0.0737721	0.148616	0.127028	0.0366195	0.0105715	0.0383523	0.0759494	0.230476
						7.5376	0.0707173	0.145358	0.171889	0.0370704	0.0116727	0.0397727	0.0897583	0.186667
						7.5581	0.0678309	0.150244	0.240427	0.0369802	0.0107918	0.0454545	0.0874568	0.226667
						7.5785	0.0712946	0.148616	0.327798	0.0365293	0.0115626	0.0383523	0.0805524	0.167619
						7.599	0.0682879	0.164088	0.45524	0.0383632	0.0105715	0.0582386	0.0736479	0.213333
						7.6195	0.0718478	0.152077	0.631057	0.0354469	0.00913996	0.0269886	0.0897583	0.220952
						7.6399	0.0710781	0.161441	0.862353	0.0373711	0.0100209	0.0383523	0.0966628	0.182857
						7.6604	0.0750469	0.148616	1	0.0389345	0.00969056	0.0383523	0.0863061	0.165714
						7.6809	0.0824554	0.162866	0.695077	0.0390247	0.00913996	0.0497159	0.0840046	0.180952
						7.7013	0.089936	0.156963	0.239097	0.0393253	0.0117828	0.0383523	0.0794016	0.169524
						7.7218	0.0968634	0.154112	0.054881	0.037341	0.0103513	0.0525568	0.0759494	0.209524
						7.7423	0.109179	0.150244	0.0281845	0.0381829	0.0099108	0.0369318	0.0886076	0.184762
						7.7627	0.119161	0.142305	0.0234387	0.0367097	0.00925008	0.0553977	0.0736479	0.205714
						7.7832	0.114976	0.153094	0.0215456	0.0379724	0.00792864	0.0497159	0.0782509	0.205714
						7.8036	0.0941454	0.153298	0.0196173	0.0383632	0.0099108	0.03125	0.0828539	0.175238
						7.8241	0.0745899	0.155537	0.0187016	0.0372809	0.0106816	0.0397727	0.0932106	0.16381
						7.8446	0.0642469	0.14943	0.0177595	0.0386038	0.0100209	0.0525568	0.0736479	0.215238
						7.865	0.0627556	0.152891	0.0174689	0.0376417	0.0107918	0.0539773	0.0690449	0.24
						7.8855	0.0573916	0.152484	0.0162363	0.0357476	0.0099108	0.0355114	0.0955121	0.220952
						7.906	0.0563092	0.142915	0.0158136	0.0377319	0.00858936	0.0326705	0.0840046	0.2
						7.9264	0.0542647	0.143322	0.0168174	0.0378521	0.0112322	0.046875	0.0771001	0.179048
						7.9469	0.0532063	0.148208	0.0158312	0.0374914	0.0120031	0.0525568	0.0840046	0.201905
						7.9674	0.0521239	0.140269	0.0165444	0.0367097	0.0117828	0.0426136	0.0851554	0.154286
						7.9878	0.0540241	0.142101	0.016562	0.0373711	0.00925008	0.0355114	0.0840046	0.192381
						8.0083	0.0502959	0.141897	0.0171872	0.0359881	0.0116727	0.0411932	0.0609896	0.186667
						8.0288	0.0530139	0.140676	0.0169671	0.0375816	0.00980068	0.0411932	0.0909091	0.211429
						8.0492	0.0508972	0.135179	0.0179268	0.0383632	0.00913996	0.0355114	0.0932106	0.137143
						8.0697	0.0517872	0.141083	0.0186576	0.0389646	0.00969056	0.0411932	0.0828539	0.167619
						8.0902	0.0515226	0.147598	0.0187368	0.0374312	0.0112322	0.0440341	0.0989643	0.184762
						8.1106	0.0517631	0.132736	0.0202865	0.0375214	0.0120031	0.0369318	0.0817031	0.198095
						8.1311	0.0506807	0.140065	0.0211846	0.0379123	0.011012	0.0369318	0.0943613	0.182857
						8.1515	0.04854	0.138029	0.023738	0.038724	0.0121132	0.0326705	0.0851554	0.180952
						8.172	0.0493818	0.134976	0.025411	0.0360783	0.0109019	0.0411932	0.0955121	0.194286
						8.1925	0.0509453	0.132329	0.027533	0.0366195	0.0131043	0.0298295	0.0863061	0.177143
						8.2129	0.0483235	0.147598	0.0295669	0.0389946	0.0124436	0.0397727	0.0736479	0.184762
						8.2334	0.0520518	0.13579	0.030104	0.0376717	0.0100209	0.0340909	0.0747986	0.2
						8.2539	0.0480589	0.142915	0.0294964	0.0380927	0.011012	0.03125	0.0747986	0.226667
						8.2743	0.0505123	0.132533	0.0271984	0.0397162	0.00980068	0.0326705	0.0771001	0.192381
						8.2948	0.0489489	0.136401	0.0254286	0.0397462	0.00980068	0.0355114	0.0782509	0.16381
						8.3153	0.0488767	0.13355	0.0242399	0.0389946	0.0131043	0.0355114	0.0724971	0.20381
						8.3357	0.048107	0.128257	0.0232274	0.0368901	0.0113424	0.0255682	0.0736479	0.217143
						8.3562	0.0524126	0.136808	0.0205419	0.0371005	0.0105715	0.0326705	0.0794016	0.186667
						8.3767	0.0508972	0.144748	0.0191243	0.0377619	0.0120031	0.0355114	0.0828539	0.182857
						8.3971	0.0499591	0.141287	0.0170551	0.0400168	0.008259	0.0440341	0.0851554	0.179048
						8.4176	0.0492616	0.144544	0.0165268	0.0372208	0.0121132	0.0411932	0.0840046	0.222857
						8.438	0.0480829	0.132533	0.0162803	0.0374312	0.0105715	0.0497159	0.0897583	0.186667
						8.4585	0.0467359	0.136604	0.0146602	0.0379123	0.0114525	0.0369318	0.0586881	0.209524
						8.479	0.0491413	0.127443	0.0144577	0.0393253	0.0132144	0.0497159	0.0932106	0.207619
						8.4994	0.0495983	0.139251	0.0142287	0.0374012	0.011012	0.0426136	0.0782509	0.215238
						8.5199	0.0477943	0.136401	0.014669	0.0378221	0.0117828	0.0511364	0.0874568	0.205714
						8.5404	0.0489248	0.132736	0.0133042	0.0383632	0.0113424	0.0340909	0.0771001	0.190476
						8.5608	0.04765	0.128868	0.01363	0.0392652	0.0153067	0.0298295	0.0805524	0.211429
						8.5813	0.049478	0.141287	0.0123005	0.0413397	0.0143156	0.0383523	0.0920598	0.19619
						8.6018	0.0475538	0.138844	0.0133659	0.0400469	0.0136549	0.046875	0.0840046	0.226667
						8.6222	0.0492856	0.129886	0.0122828	0.0393554	0.0139852	0.0369318	0.0782509	0.180952
						8.6427	0.0493818	0.123982	0.0128728	0.04149	0.0155269	0.0383523	0.0886076	0.201905
						8.6632	0.0497186	0.13009	0.0127495	0.038724	0.0186103	0.0596591	0.0817031	0.184762
						8.6836	0.0500794	0.13355	0.0132162	0.0409789	0.0200418	0.0497159	0.0932106	0.184762
						8.7041	0.049454	0.135586	0.0126615	0.0379423	0.0221341	0.0355114	0.0886076	0.182857
						8.7246	0.0506326	0.138029	0.0120539	0.0404678	0.0286312	0.0383523	0.102417	0.219048
						8.745	0.0517391	0.135383	0.0123005	0.0406181	0.0319348	0.0383523	0.0678941	0.184762
						8.7655	0.048997	0.137826	0.011913	0.041009	0.0384319	0.0511364	0.0621404	0.2
						8.7859	0.0514264	0.134976	0.0120539	0.042873	0.0485629	0.0383523	0.0736479	0.19619
						8.8064	0.0546255	0.132125	0.0118514	0.0418508	0.057813	0.0497159	0.0840046	0.207619
						8.8269	0.0578005	0.133754	0.0120803	0.0426626	0.0640899	0.0255682	0.0874568	0.209524
						8.8473	0.0567181	0.132125	0.0120803	0.0422717	0.0621077	0.046875	0.0920598	0.179048
						8.8678	0.0603021	0.128868	0.0115697	0.0461501	0.0720185	0.0397727	0.0897583	0.219048
						8.8883	0.0637899	0.125	0.0119395	0.0485554	0.0920603	0.0255682	0.0609896	0.232381
						8.9087	0.0711502	0.127443	0.0116401	0.0504194	0.11959	0.0482955	0.0759494	0.215238
						8.9292	0.0801222	0.131515	0.0120451	0.0564325	0.152736	0.0482955	0.0909091	0.20381
						8.9497	0.0855583	0.133347	0.0119042	0.0559213	0.209118	0.0369318	0.0713464	0.198095
						8.9701	0.0796171	0.121539	0.011552	0.0616939	0.289395	0.0340909	0.0897583	0.207619
						8.9906	0.0704767	0.128868	0.0114464	0.0667749	0.41273	0.0426136	0.0667434	0.220952
						9.0111	0.0579449	0.118485	0.0111294	0.0699618	0.584627	0.0482955	0.0736479	0.207619
						9.0315	0.0549141	0.133754	0.0116665	0.0754337	0.808832	0.0482955	0.0724971	0.241905
						9.052	0.0498148	0.119707	0.0112527	0.0905565	1	0.0454545	0.0828539	0.241905
						9.0725	0.0499832	0.136197	0.0117722	0.113707	0.996366	0.0298295	0.0736479	0.16381
						9.0929	0.0492856	0.128868	0.0118778	0.143592	0.679771	0.0397727	0.0678941	0.228571
						9.1134	0.0479867	0.125204	0.0121244	0.185382	0.365599	0.0411932	0.0655926	0.224762
						9.1338	0.0488767	0.133347	0.0111558	0.257509	0.182579	0.0511364	0.0863061	0.194286
						9.1543	0.0497426	0.127036	0.0120099	0.359881	0.106596	0.0397727	0.0759494	0.217143
						9.1748	0.0471689	0.128664	0.0116225	0.507591	0.0702566	0.0255682	0.0782509	0.226667
						9.1952	0.0490932	0.13355	0.011191	0.702444	0.0540689	0.0369318	0.0782509	0.253333
						9.2157	0.0476019	0.132329	0.0117546	0.764469	0.0433873	0.03125	0.0736479	0.198095
						9.2362	0.0498629	0.126425	0.012503	0.528096	0.0340271	0.0269886	0.0886076	0.175238
						9.2566	0.0484197	0.139047	0.0129696	0.263582	0.0298425	0.0411932	0.103567	0.238095
						9.2771	0.0477943	0.125814	0.0157696	0.139533	0.0296223	0.0383523	0.0667434	0.220952
						9.2976	0.0493818	0.132533	0.0160425	0.109588	0.0268693	0.0355114	0.0609896	0.232381
						9.318	0.0495502	0.127443	0.0128464	0.118457	0.0226847	0.0511364	0.0609896	0.238095
						9.3385	0.0512821	0.129479	0.0111558	0.148883	0.0227948	0.0426136	0.0874568	0.238095
						9.359	0.0488526	0.124186	0.0112439	0.174408	0.0197115	0.0497159	0.0771001	0.255238
						9.3794	0.0474335	0.128054	0.0116225	0.125402	0.021143	0.0383523	0.0701956	0.247619
						9.3999	0.0491894	0.146987	0.0113495	0.0721566	0.0194912	0.046875	0.0644419	0.24381
						9.4203	0.0489008	0.13009	0.0110237	0.0547488	0.0185002	0.0411932	0.0701956	0.274286
						9.4408	0.0472651	0.129682	0.0108476	0.051622	0.0189406	0.0454545	0.0817031	0.270476
						9.4613	0.0482273	0.123982	0.0120715	0.0499384	0.0182799	0.0383523	0.0724971	0.238095
						9.4817	0.048131	0.128054	0.0109709	0.0490364	0.0198216	0.0397727	0.0782509	0.211429
						9.5022	0.048131	0.1193	0.0112351	0.0499684	0.0150864	0.0553977	0.0701956	0.220952
						9.5227	0.0489729	0.12785	0.0109533	0.0528246	0.0181698	0.0511364	0.0771001	0.247619
						9.5431	0.0489248	0.12785	0.0110326	0.0514717	0.0158573	0.0383523	0.0771001	0.289524
						9.5636	0.0482754	0.137622	0.0113936	0.0545684	0.0164079	0.0525568	0.0794016	0.253333
						9.5841	0.0481792	0.131107	0.0110502	0.0567632	0.0161876	0.0610795	0.0989643	0.255238
						9.6045	0.0492616	0.132736	0.0108565	0.0597697	0.0158573	0.0681818	0.0724971	0.255238
						9.625	0.0484918	0.120928	0.0111646	0.0619344	0.0129942	0.0653409	0.0840046	0.228571
						9.6455	0.0468081	0.130293	0.0113407	0.0640089	0.0133245	0.0696023	0.0586881	0.297143
						9.6659	0.0493818	0.135993	0.0110942	0.070052	0.013765	0.0653409	0.0966628	0.287619
						9.6864	0.0487083	0.134772	0.0113143	0.0719161	0.0131043	0.0511364	0.0690449	0.259048
						9.7069	0.0482754	0.127036	0.0112175	0.0858062	0.0104614	0.0539773	0.0771001	0.31619
						9.7273	0.0495261	0.133754	0.0113143	0.0931121	0.011893	0.0568182	0.0736479	0.270476
						9.7478	0.0485159	0.134161	0.0111382	0.112594	0.0129942	0.0653409	0.0771001	0.262857
						9.7682	0.0487805	0.124389	0.0102753	0.143892	0.0122233	0.09375	0.0701956	0.291429
						9.7887	0.051258	0.133143	0.0116489	0.174138	0.0117828	0.105114	0.0678941	0.310476
						9.8092	0.0517872	0.132329	0.0109973	0.23036	0.0147561	0.100852	0.0759494	0.32381
						9.8296	0.0473373	0.130904	0.01083	0.309792	0.0142055	0.133523	0.0817031	0.264762
						9.8501	0.0508972	0.127036	0.0113583	0.429602	0.012884	0.133523	0.0782509	0.304762
						9.8706	0.0506086	0.129072	0.0112263	0.597366	0.0121132	0.180398	0.0794016	0.344762
						9.891	0.0496224	0.130497	0.010742	0.814046	0.011012	0.177557	0.0724971	0.266667
						9.9115	0.0501756	0.132329	0.0118426	1	0.0109019	0.214489	0.0747986	0.342857
						9.932	0.0522442	0.127239	0.0109181	0.971558	0.0111221	0.207386	0.0736479	0.308571
						9.9524	0.0508972	0.133958	0.0112086	0.646222	0.0107918	0.259943	0.0632911	0.329524
						9.9729	0.050368	0.11991	0.0116577	0.342503	0.0109019	0.210227	0.0678941	0.325714
						9.9934	0.0507288	0.137215	0.0118866	0.188479	0.0109019	0.210227	0.0701956	0.340952
						10.0138	0.0515947	0.143119	0.0115432	0.126364	0.0111221	0.194602	0.0690449	0.321905
						10.0343	0.0514985	0.133754	0.011191	0.0962388	0.0105715	0.205966	0.0632911	0.321905
						10.0548	0.0538317	0.136197	0.0114112	0.083401	0.013765	0.181818	0.0771001	0.304762
						10.0752	0.0559725	0.134568	0.0112615	0.0727879	0.0129942	0.191761	0.0747986	0.352381
						10.0957	0.0552749	0.133143	0.0110678	0.0651213	0.0122233	0.264205	0.0771001	0.350476
						10.1161	0.0597729	0.135993	0.0109797	0.0629266	0.00925008	0.21875	0.0747986	0.36
						10.1366	0.062972	0.144748	0.0114904	0.0598298	0.011012	0.254261	0.0943613	0.386667
						10.1571	0.0641747	0.144544	0.0113055	0.058537	0.0126638	0.268466	0.0609896	0.344762
						10.1775	0.0694665	0.158388	0.0113407	0.0579057	0.0111221	0.267045	0.0655926	0.352381
						10.198	0.0798817	0.155741	0.0112967	0.054839	0.00980068	0.230114	0.0851554	0.31619
						10.2185	0.087699	0.171824	0.0113143	0.0553501	0.011893	0.24858	0.0851554	0.361905
						10.2389	0.0952518	0.176914	0.0110414	0.054358	0.0107918	0.198864	0.0759494	0.36381
						10.2594	0.114422	0.19829	0.0109621	0.0558913	0.0122233	0.181818	0.0759494	0.377143
						10.2799	0.139486	0.20908	0.0113495	0.057124	0.011893	0.143466	0.0805524	0.394286
						10.3003	0.172367	0.243893	0.0108917	0.0574246	0.0105715	0.115057	0.0690449	0.39619
						10.3208	0.215856	0.292956	0.0106804	0.0553501	0.00958044	0.117898	0.0771001	0.407619
						10.3413	0.267547	0.339577	0.0112439	0.0550795	0.0105715	0.0752841	0.0621404	0.373333
						10.3617	0.313104	0.33408	0.0112263	0.0544181	0.008259	0.0568182	0.0805524	0.36381
						10.3822	0.330447	0.290717	0.0112263	0.0517723	0.0113424	0.0710227	0.0586881	0.36381
						10.4026	0.289123	0.230456	0.0111822	0.0498181	0.00925008	0.0582386	0.0863061	0.422857
						10.4231	0.211887	0.180985	0.0113936	0.0485253	0.00902984	0.0610795	0.0828539	0.35619
						10.4436	0.142589	0.169178	0.0109005	0.0499985	0.00958044	0.0610795	0.0736479	0.407619
						10.464	0.0982345	0.148208	0.0110061	0.0478338	0.00891972	0.0539773	0.0782509	0.464762
						10.4845	0.0758166	0.134976	0.011508	0.0490364	0.00891972	0.0497159	0.0909091	0.348571
						10.505	0.0683119	0.140676	0.0109269	0.0475933	0.00913996	0.0511364	0.0851554	0.392381
						10.5254	0.0622023	0.137622	0.0108124	0.048826	0.0112322	0.0454545	0.0690449	0.375238
						10.5459	0.0592919	0.139658	0.011191	0.0463606	0.011012	0.0411932	0.0851554	0.379048
						10.5664	0.0585943	0.142305	0.010786	0.05069	0.00836912	0.0383523	0.0759494	0.344762
						10.5868	0.0555155	0.130497	0.0112879	0.0535161	0.0103513	0.0511364	0.0747986	0.371429
						10.6073	0.0562611	0.145562	0.0111734	0.0505697	0.010131	0.0582386	0.0678941	0.373333
						10.6278	0.0566219	0.147394	0.011464	0.0531553	0.0093602	0.0383523	0.0805524	0.394286
						10.6482	0.0565498	0.134161	0.0112879	0.0539972	0.00869948	0.0454545	0.0759494	0.365714
						10.6687	0.0591957	0.138844	0.0113847	0.0538468	0.00913996	0.0553977	0.0771001	0.361905
						10.6892	0.0567662	0.133143	0.0110678	0.0557109	0.0107918	0.0383523	0.0794016	0.346667
						10.7096	0.0596767	0.126629	0.0113936	0.0587475	0.00858936	0.0411932	0.0529344	0.367619
						10.7301	0.0609275	0.137826	0.0109621	0.0609723	0.00947032	0.0511364	0.0701956	0.39619
						10.7505	0.0609756	0.142101	0.0110502	0.0701422	0.00814888	0.046875	0.0609896	0.36
						10.771	0.0655698	0.131311	0.0114816	0.0770873	0.00925008	0.0426136	0.0771001	0.413333
						10.7915	0.0689854	0.139862	0.0111382	0.0928114	0.00847924	0.0596591	0.0713464	0.390476
						10.8119	0.0711262	0.137419	0.0109269	0.114338	0.0114525	0.0355114	0.0598389	0.329524
						10.8324	0.0795449	0.144544	0.0113495	0.145185	0.0104614	0.0426136	0.0909091	0.388571
						10.8529	0.0892144	0.141083	0.0117369	0.185262	0.0100209	0.0568182	0.0701956	0.390476
						10.8733	0.100159	0.13355	0.0106804	0.2533	0.0113424	0.0326705	0.0851554	0.36381
						10.8938	0.119017	0.138029	0.0116753	0.34094	0.0121132	0.0326705	0.0771001	0.394286
						10.9143	0.142012	0.137826	0.0109533	0.459066	0.0111221	0.0426136	0.0736479	0.384762
						10.9347	0.172632	0.136401	0.0112527	0.536514	0.0112322	0.0355114	0.0655926	0.373333
						10.9552	0.2103	0.1307	0.0111998	0.486696	0.0113424	0.0383523	0.0759494	0.388571
						10.9757	0.247943	0.142508	0.0112615	0.327441	0.0132144	0.0355114	0.0840046	0.342857
						10.9961	0.255665	0.14149	0.0113231	0.180963	0.0144257	0.0440341	0.0701956	0.337143
						11.0166	0.222495	0.13009	0.0114728	0.109227	0.0162978	0.03125	0.0782509	0.380952
						11.0371	0.160076	0.131718	0.0112175	0.079282	0.021143	0.03125	0.0851554	0.390476
						11.0575	0.112931	0.137011	0.0113583	0.0662337	0.0273098	0.0440341	0.0828539	0.354286
						11.078	0.0821427	0.139862	0.0112263	0.0587775	0.0329259	0.0454545	0.0863061	0.373333
						11.0984	0.0703805	0.133754	0.0114288	0.0540272	0.0381015	0.0369318	0.0563867	0.32381
						11.1189	0.0642709	0.144544	0.0115873	0.0517122	0.0477921	0.0369318	0.0851554	0.377143
						11.1394	0.0607832	0.14373	0.0113231	0.05069	0.0499945	0.0454545	0.0920598	0.342857
						11.1598	0.0583538	0.141083	0.0110414	0.0511109	0.0459201	0.0355114	0.0805524	0.32
						11.1803	0.0596046	0.142915	0.0116313	0.048826	0.0392027	0.046875	0.102417	0.369524
						11.2008	0.0573676	0.131515	0.0110854	0.0479541	0.0286312	0.0355114	0.0794016	0.310476
						11.2212	0.0551306	0.135586	0.0117546	0.0524638	0.019271	0.0397727	0.0805524	0.329524
						11.2417	0.0580892	0.142305	0.0113847	0.0568834	0.020152	0.0227273	0.0805524	0.337143
						11.2622	0.0562611	0.135586	0.0115256	0.0643997	0.0112322	0.0411932	0.0805524	0.293333
						11.2826	0.0607351	0.146783	0.011191	0.0805748	0.0151966	0.0411932	0.0759494	0.306667
						11.3031	0.0621302	0.136604	0.0116049	0.112474	0.0103513	0.0553977	0.0863061	0.325714
						11.3236	0.0625631	0.132736	0.01142	0.148462	0.0117828	0.0326705	0.0771001	0.314286
						11.344	0.0611199	0.137215	0.0114376	0.138541	0.0117828	0.03125	0.0897583	0.365714
						11.3645	0.0616491	0.131718	0.0114024	0.0944951	0.0100209	0.0426136	0.0678941	0.335238
						11.3849	0.062515	0.135179	0.011464	0.0571841	0.0114525	0.0440341	0.0609896	0.281905
						11.4054	0.0648963	0.134772	0.0109885	0.0455789	0.0093602	0.0369318	0.0690449	0.321905
						11.4259	0.0667003	0.139454	0.0114992	0.0442861	0.00958044	0.0369318	0.0874568	0.291429
						11.4463	0.0689614	0.138436	0.0113143	0.0433541	0.00891972	0.0369318	0.0805524	0.295238
						11.4668	0.0776447	0.13579	0.0114112	0.0410992	0.0102412	0.0255682	0.0655926	0.291429
						11.4873	0.0827681	0.14658	0.011147	0.0418508	0.00947032	0.0454545	0.0782509	0.295238
						11.5077	0.0937846	0.129682	0.0113231	0.0408887	0.0100209	0.0411932	0.0805524	0.325714
						11.5282	0.106509	0.133958	0.0110237	0.041009	0.00913996	0.0355114	0.0920598	0.331429
						11.5487	0.126858	0.142915	0.0112615	0.0405279	0.00847924	0.0340909	0.0794016	0.297143
						11.5691	0.139077	0.138029	0.011191	0.0432939	0.00858936	0.0355114	0.0863061	0.314286
						11.5896	0.138933	0.148819	0.0111206	0.0401672	0.010131	0.0340909	0.0747986	0.32
						11.6101	0.124958	0.140269	0.0113407	0.0417306	0.00969056	0.0511364	0.0713464	0.304762
						11.6305	0.0997017	0.138844	0.0108653	0.0427528	0.00748816	0.046875	0.0863061	0.302857
						11.651	0.0772117	0.124593	0.0112086	0.0432038	0.00891972	0.0440341	0.0886076	0.312381
						11.6715	0.0665079	0.1307	0.0111646	0.0406783	0.008259	0.0383523	0.0840046	0.289524
						11.6919	0.0596046	0.127443	0.0116929	0.0405279	0.00891972	0.0440341	0.0932106	0.312381
						11.7124	0.0554674	0.138029	0.0116929	0.0395057	0.0077084	0.0284091	0.0920598	0.304762
						11.7328	0.0564776	0.143933	0.0117105	0.0397162	0.00913996	0.0298295	0.0943613	0.302857
						11.7533	0.053519	0.134365	0.0110502	0.0391149	0.00858936	0.0298295	0.0851554	0.262857
						11.7738	0.0529658	0.13009	0.0108124	0.0403476	0.0077084	0.0369318	0.0817031	0.278095
						11.7942	0.0527493	0.128257	0.0117281	0.0416103	0.00902984	0.0383523	0.110472	0.310476
						11.8147	0.0520037	0.141287	0.0112879	0.0406482	0.00969056	0.0426136	0.0667434	0.289524
						11.8352	0.0517391	0.134161	0.0114024	0.0402574	0.00737804	0.0355114	0.0771001	0.234286
						11.8556	0.052148	0.133754	0.0113143	0.0411894	0.00902984	0.0326705	0.0828539	0.318095
						11.8761	0.0512339	0.145765	0.0114288	0.039626	0.00781852	0.0255682	0.0655926	0.314286
						11.8966	0.0523645	0.12785	0.0108124	0.0421815	0.00913996	0.0383523	0.0909091	0.255238
						11.917	0.0522442	0.140472	0.0120363	0.040558	0.00803876	0.0411932	0.0886076	0.289524
						11.9375	0.0536874	0.14434	0.0114464	0.0396561	0.00792864	0.0497159	0.0805524	0.272381
						11.958	0.0524847	0.137215	0.0114376	0.040077	0.00969056	0.0426136	0.0828539	0.268571
						11.9784	0.052172	0.145765	0.0114992	0.0401371	0.00847924	0.0355114	0.0828539	0.308571
						11.9989	0.0528215	0.133143	0.0114112	0.0406783	0.00704768	0.0269886	0.0667434	0.241905
						12.0193	0.0528455	0.13864	0.0117722	0.0407685	0.00726792	0.0383523	0.0966628	0.264762
						12.0398	0.0542647	0.131107	0.0122564	0.0412796	0.0071578	0.03125	0.0966628	0.270476
						12.0603	0.0540482	0.137826	0.0118338	0.0399266	0.00748816	0.0397727	0.0840046	0.306667
						12.0807	0.0508491	0.133347	0.0120979	0.0394456	0.00958044	0.0355114	0.0782509	0.245714
						12.1012	0.0532544	0.142305	0.0122917	0.0408587	0.00980068	0.0511364	0.0886076	0.28381
						12.1217	0.0531342	0.139047	0.0120363	0.0408587	0.00847924	0.0440341	0.0782509	0.272381
						12.1421	0.0536874	0.140879	0.0127935	0.0404077	0.0077084	0.0411932	0.0724971	0.287619
						12.1626	0.0542647	0.136401	0.0114464	0.0414299	0.00913996	0.0369318	0.0897583	0.234286
						12.1831	0.0557079	0.14658	0.0119307	0.0417606	0.00836912	0.0411932	0.0771001	0.285714
						12.2035	0.0524126	0.137622	0.0119307	0.0401371	0.00858936	0.0411932	0.0886076	0.259048
						12.224	0.0564054	0.13009	0.0116225	0.0416103	0.0104614	0.0284091	0.0782509	0.268571
						12.2445	0.0555155	0.142915	0.0112615	0.0393855	0.00969056	0.0355114	0.103567	0.247619
						12.2649	0.0568144	0.135179	0.0113671	0.0389345	0.00704768	0.0383523	0.102417	0.302857
						12.2854	0.0572233	0.142508	0.0110061	0.0393554	0.00792864	0.0340909	0.0794016	0.257143
						12.3059	0.0591475	0.130293	0.0112615	0.0398665	0.00891972	0.0582386	0.10817	0.337143
						12.3263	0.0571992	0.144951	0.011147	0.0385136	0.00869948	0.0454545	0.0782509	0.241905
						12.3468	0.0596046	0.151059	0.0112791	0.0392953	0.00814888	0.0340909	0.101266	0.222857
						12.3672	0.0613124	0.164699	0.0113495	0.0401972	0.008259	0.0667614	0.0863061	0.289524
						12.3877	0.0629961	0.147394	0.011552	0.038694	0.00902984	0.0482955	0.0989643	0.266667
						12.4082	0.0653533	0.15737	0.0113231	0.0399266	0.00737804	0.0667614	0.0736479	0.24381
						12.4286	0.0666763	0.158388	0.0112967	0.0394757	0.00781852	0.046875	0.0736479	0.262857
						12.4491	0.0689854	0.174674	0.0113936	0.0374914	0.00847924	0.0497159	0.0932106	0.247619
						12.4696	0.0737721	0.157777	0.0117369	0.04149	0.0077084	0.0284091	0.0886076	0.232381
						12.49	0.0794968	0.172231	0.0116665	0.0383632	0.0088096	0.0625	0.0955121	0.266667
						12.5105	0.0852215	0.164495	0.0116929	0.039175	0.0077084	0.0582386	0.115075	0.268571
						12.531	0.0974407	0.180782	0.0115608	0.0401371	0.0077084	0.0397727	0.0851554	0.266667
						12.5514	0.108433	0.208673	0.0114376	0.0412495	0.00638696	0.0383523	0.0932106	0.266667
						12.5719	0.123082	0.21987	0.0116401	0.0395358	0.00925008	0.046875	0.102417	0.230476
						12.5924	0.146125	0.252036	0.0111206	0.0407384	0.0077084	0.0610795	0.0909091	0.251429
						12.6128	0.180882	0.297435	0.011147	0.0398665	0.00726792	0.0440341	0.104718	0.264762
						12.6333	0.223529	0.35851	0.0123797	0.0400168	0.00781852	0.0568182	0.0897583	0.253333
						12.6538	0.283711	0.416327	0.011913	0.0399868	0.00891972	0.0539773	0.0909091	0.232381
						12.6742	0.358758	0.493485	0.0115432	0.0393855	0.00858936	0.0596591	0.0828539	0.247619
						12.6947	0.447179	0.550489	0.0112791	0.0361986	0.00902984	0.046875	0.0920598	0.27619
						12.7151	0.487588	0.453379	0.0113231	0.0387842	0.00858936	0.0625	0.0644419	0.255238
						12.7356	0.459037	0.362378	0.0113847	0.0394757	0.00858936	0.0539773	0.105869	0.257143
						12.7561	0.361308	0.271173	0.0112263	0.0398966	0.00891972	0.0553977	0.104718	0.230476
						12.7765	0.247438	0.22048	0.0118602	0.0395959	0.00847924	0.0752841	0.0805524	0.266667
						12.797	0.165849	0.1818	0.0120979	0.0407685	0.0088096	0.0553977	0.0920598	0.281905
						12.8175	0.119185	0.167142	0.011869	0.0388744	0.0093602	0.0553977	0.103567	0.222857
						12.8379	0.0973445	0.15737	0.0115168	0.0396861	0.00759828	0.0667614	0.0966628	0.24
						12.8584	0.091259	0.153909	0.0120803	0.0415201	0.00748816	0.0767045	0.0966628	0.289524
						12.8789	0.0893106	0.145969	0.0123269	0.0390848	0.00671732	0.0880682	0.0989643	0.257143
						12.8993	0.0927743	0.150448	0.0117369	0.0383031	0.010131	0.0809659	0.0909091	0.32
						12.9198	0.0979699	0.150244	0.0123973	0.0413397	0.008259	0.0852273	0.102417	0.219048
						12.9403	0.103165	0.15228	0.0127935	0.0400469	0.00902984	0.0852273	0.102417	0.249524
						12.9607	0.113677	0.146987	0.0127759	0.0404377	0.00847924	0.0838068	0.0920598	0.262857
						12.9812	0.114952	0.140676	0.0138061	0.0402273	0.00858936	0.0866477	0.0874568	0.264762
						13.0016	0.106533	0.138844	0.0135948	0.0420913	0.00759828	0.116477	0.10702	0.24381
						13.0221	0.0914273	0.142101	0.013991	0.0417606	0.00902984	0.133523	0.101266	0.285714
						13.0426	0.0753837	0.141897	0.0136564	0.0443763	0.00726792	0.105114	0.115075	0.268571
						13.063	0.0690335	0.152077	0.013586	0.0448273	0.0105715	0.143466	0.101266	0.28381
						13.0835	0.0636696	0.148412	0.0137797	0.0434743	0.0102412	0.170455	0.103567	0.24
						13.104	0.0632126	0.140269	0.0156111	0.0421515	0.0077084	0.193182	0.0874568	0.209524
						13.1244	0.0615769	0.149634	0.0156639	0.0434443	0.00913996	0.227273	0.113924	0.249524
						13.1449	0.0611921	0.15513	0.0165973	0.0463907	0.0088096	0.21733	0.0851554	0.259048
						13.1654	0.0592919	0.151873	0.0177155	0.0461802	0.00869948	0.258523	0.103567	0.255238
						13.1858	0.0608313	0.149226	0.0199959	0.0463305	0.00869948	0.303977	0.102417	0.23619
						13.2063	0.0616251	0.159406	0.0239846	0.0451279	0.010131	0.322443	0.110472	0.291429
						13.2268	0.0626834	0.162256	0.0284751	0.0489763	0.00969056	0.333807	0.0771001	0.24
						13.2472	0.0632847	0.147801	0.0352461	0.0467815	0.00748816	0.369318	0.115075	0.291429
						13.2677	0.0639823	0.147394	0.043778	0.0487358	0.0105715	0.397727	0.126582	0.27619
						13.2882	0.0640304	0.139251	0.0565715	0.0487658	0.00847924	0.393466	0.116226	0.241905
						13.3086	0.0677587	0.156759	0.0775801	0.0496678	0.00869948	0.401989	0.101266	0.278095
						13.3291	0.0698995	0.146173	0.106399	0.0550795	0.00693756	0.40483	0.100115	0.24381
						13.3495	0.0686006	0.142915	0.151841	0.057605	0.00858936	0.356534	0.12313	0.278095
						13.37	0.0761534	0.146987	0.209574	0.0650912	0.00836912	0.286932	0.113924	0.266667
						13.3905	0.080916	0.151059	0.292508	0.0733291	0.00836912	0.268466	0.102417	0.266667
						13.4109	0.0888536	0.154316	0.338787	0.0880611	0.00836912	0.267045	0.0828539	0.24381
						13.4314	0.0997498	0.143119	0.28837	0.116262	0.00913996	0.214489	0.117376	0.278095
						13.4519	0.117573	0.145765	0.161922	0.15204	0.0077084	0.200284	0.119678	0.251429
						13.4723	0.130707	0.152687	0.0763738	0.210517	0.00814888	0.161932	0.118527	0.262857
						13.4928	0.143792	0.150041	0.0257456	0.294339	0.0088096	0.130682	0.113924	0.209524
						13.5133	0.14562	0.149023	0.0174777	0.405761	0.00869948	0.122159	0.105869	0.295238
						13.5337	0.12936	0.145765	0.0162715	0.534079	0.00803876	0.115057	0.121979	0.28381
						13.5542	0.110141	0.145155	0.0151356	0.610415	0.008259	0.09375	0.101266	0.262857
						13.5747	0.0936884	0.147394	0.0140702	0.553531	0.00925008	0.100852	0.134638	0.259048
						13.5951	0.0821908	0.145155	0.014308	0.390788	0.00925008	0.09375	0.110472	0.274286
						13.6156	0.0810603	0.137622	0.0128904	0.234208	0.0104614	0.0838068	0.102417	0.318095
						13.6361	0.0846202	0.159813	0.0135155	0.134512	0.00980068	0.0838068	0.117376	0.272381
						13.6565	0.0916679	0.148412	0.0129784	0.0930519	0.00781852	0.0752841	0.121979	0.226667
						13.677	0.103382	0.144544	0.0128376	0.0760951	0.0088096	0.0710227	0.111623	0.314286
						13.6974	0.117742	0.147801	0.0132866	0.0637684	0.00969056	0.0653409	0.102417	0.318095
						13.7179	0.135421	0.144544	0.0128552	0.0573645	0.0088096	0.0795455	0.12313	0.308571
						13.7384	0.146438	0.145969	0.0127231	0.0522534	0.00847924	0.0738636	0.120829	0.285714
						13.7588	0.137706	0.148412	0.0131986	0.0513214	0.00980068	0.0696023	0.105869	0.289524
						13.7793	0.117309	0.150855	0.0130049	0.05069	0.00858936	0.0667614	0.118527	0.302857
						13.7998	0.0949632	0.137622	0.0127759	0.0492469	0.00980068	0.0511364	0.124281	0.295238
						13.8202	0.0775966	0.140065	0.0131193	0.0484952	0.0111221	0.0553977	0.128884	0.272381
						13.8407	0.0653774	0.137622	0.0130929	0.0458495	0.0105715	0.0696023	0.104718	0.251429
						13.8612	0.066532	0.155741	0.0124413	0.0490965	0.0115626	0.0553977	0.105869	0.312381
						13.8816	0.0587386	0.145765	0.013357	0.0486756	0.0112322	0.0582386	0.109321	0.287619
						13.9021	0.05845	0.152687	0.0125382	0.0538769	0.0134346	0.0397727	0.130035	0.287619
						13.9226	0.0571752	0.146173	0.0128816	0.0579357	0.0135448	0.0497159	0.120829	0.264762
						13.943	0.0561409	0.148412	0.0126262	0.0634978	0.0166281	0.0539773	0.131185	0.260952
						13.9635	0.0550825	0.139862	0.0126791	0.0640991	0.0215835	0.0511364	0.144994	0.272381
						13.9839	0.0546255	0.151466	0.0120979	0.0555004	0.0242264	0.0511364	0.0978136	0.281905
						14.0044	0.0571992	0.150651	0.0129608	0.0509005	0.0270895	0.0440341	0.120829	0.260952
						14.0249	0.0585943	0.145969	0.0125382	0.0457593	0.0267592	0.046875	0.125432	0.321905
						14.0453	0.0571752	0.138436	0.0121772	0.0426926	0.0270895	0.0397727	0.109321	0.270476
						14.0658	0.0565979	0.150448	0.0125118	0.042392	0.022905	0.0539773	0.128884	0.310476
						14.0863	0.0569106	0.138844	0.012186	0.0421515	0.0207026	0.0497159	0.109321	0.287619
						14.1067	0.0535431	0.154927	0.01223	0.0421815	0.020152	0.0525568	0.110472	0.289524
						14.1272	0.0546255	0.147598	0.011869	0.0404377	0.0168484	0.0525568	0.121979	0.251429
						14.1477	0.0541204	0.14434	0.0122652	0.0409188	0.0164079	0.0511364	0.135788	0.268571
						14.1681	0.056646	0.142101	0.0122564	0.043324	0.0167382	0.0397727	0.110472	0.249524
						14.1886	0.0557319	0.148616	0.0123445	0.0411593	0.0191609	0.0440341	0.116226	0.335238
						14.2091	0.0551787	0.128054	0.0125646	0.0421214	0.0185002	0.0497159	0.136939	0.304762
						14.2295	0.0545774	0.14149	0.0123621	0.0427528	0.0210329	0.0866477	0.131185	0.28
						14.25	0.0549382	0.145358	0.0119659	0.040107	0.0213633	0.0568182	0.143843	0.331429
						14.2705	0.0558763	0.156963	0.0119395	0.0423619	0.0208127	0.0440341	0.110472	0.262857
						14.2909	0.0552268	0.154723	0.0115785	0.0416404	0.0245568	0.0639205	0.118527	0.289524
						14.3114	0.0563092	0.145765	0.0120363	0.0415201	0.0301729	0.0426136	0.110472	0.293333
						14.3318	0.0590994	0.145765	0.0120099	0.0399868	0.0345777	0.0369318	0.165708	0.27619
						14.3523	0.0585222	0.151466	0.012274	0.0410992	0.0496641	0.0383523	0.12313	0.253333
						14.3728	0.0616251	0.152687	0.0124149	0.0407384	0.0625482	0.0696023	0.142693	0.28381
						14.3932	0.0587867	0.153909	0.0125206	0.0416103	0.0802775	0.0639205	0.128884	0.262857
						14.4137	0.0586905	0.160016	0.0119747	0.040558	0.108578	0.0511364	0.133487	0.253333
						14.4342	0.0628518	0.153705	0.0118426	0.0418508	0.154939	0.0411932	0.111623	0.251429
						14.4546	0.0605667	0.150041	0.0121068	0.0401371	0.212862	0.0426136	0.126582	0.310476
						14.4751	0.0616972	0.153705	0.0124413	0.0395659	0.282128	0.0525568	0.104718	0.289524
						14.4956	0.0648723	0.159406	0.0116753	0.04149	0.337077	0.0440341	0.141542	0.285714
						14.516	0.0650407	0.161238	0.0115608	0.0392652	0.308226	0.0497159	0.127733	0.278095
						14.5365	0.0703084	0.166938	0.0122652	0.0404077	0.253496	0.0539773	0.118527	0.287619
						14.557	0.0703324	0.172842	0.0126967	0.0393253	0.179386	0.0269886	0.135788	0.27619
						14.5774	0.0792803	0.186075	0.0123445	0.0421815	0.118489	0.0525568	0.150748	0.274286
						14.5979	0.0891663	0.19035	0.0125382	0.0409489	0.0817091	0.0454545	0.124281	0.299048
						14.6184	0.0972964	0.207655	0.0125382	0.0391149	0.0637595	0.0411932	0.151899	0.274286
						14.6388	0.108193	0.226792	0.0122036	0.0416404	0.0480123	0.0582386	0.148446	0.310476
						14.6593	0.126088	0.239821	0.0125118	0.0416103	0.0420659	0.0511364	0.132336	0.266667
						14.6797	0.141579	0.249593	0.0121244	0.0399868	0.0325955	0.0596591	0.144994	0.270476
						14.7002	0.145091	0.211116	0.0125646	0.0411293	0.0270895	0.0497159	0.125432	0.289524
						14.7207	0.130971	0.200529	0.012142	0.0395959	0.0259883	0.0440341	0.136939	0.335238
						14.7411	0.113244	0.167956	0.012547	0.0424521	0.0251074	0.0511364	0.147296	0.264762
						14.7616	0.0910665	0.172231	0.0126439	0.0423018	0.022024	0.046875	0.149597	0.289524
						14.7821	0.0766585	0.15737	0.0127055	0.0402574	0.0207026	0.0553977	0.148446	0.295238
						14.8025	0.0708856	0.15737	0.0128199	0.0411293	0.0198216	0.0625	0.144994	0.340952
						14.823	0.0684081	0.157573	0.0124237	0.04149	0.0180597	0.0482955	0.146145	0.281905
						14.8435	0.0669168	0.152891	0.0126086	0.0410992	0.0203722	0.0553977	0.136939	0.321905
						14.8639	0.0672055	0.142508	0.013313	0.0426626	0.0161876	0.0482955	0.136939	0.314286
						14.8844	0.07014	0.158184	0.0134627	0.0422116	0.0185002	0.0525568	0.1542	0.257143
						14.9049	0.0748545	0.147801	0.0142287	0.0415802	0.01839	0.0426136	0.155351	0.28381
						14.9253	0.0732669	0.145155	0.0135596	0.0407384	0.0167382	0.0369318	0.178366	0.339048
						14.9458	0.0717035	0.145155	0.0134803	0.0385737	0.0186103	0.046875	0.1542	0.297143
						14.9662	0.0739886	0.153298	0.0131721	0.0422116	0.0168484	0.0553977	0.144994	0.247619
						14.9867	0.0796892	0.149634	0.0134803	0.0412495	0.01839	0.0298295	0.157652	0.325714
						15.0072	0.0865445	0.145969	0.0134803	0.0420913	0.0169585	0.0454545	0.142693	0.297143
						15.0276	0.0995334	0.147191	0.0133306	0.0422116	0.0158573	0.0525568	0.142693	0.289524
						15.0481	0.109203	0.163274	0.013542	0.0426325	0.0190508	0.0553977	0.168009	0.28
						15.0686	0.126088	0.134976	0.0136564	0.0396861	0.0203722	0.0411932	0.157652	0.295238
						15.089	0.15298	0.151466	0.0145545	0.0407685	0.0193811	0.0525568	0.151899	0.272381
						15.1095	0.173498	0.153094	0.0143784	0.0388142	0.0230151	0.0454545	0.159954	0.274286
						15.13	0.19226	0.150448	0.0152853	0.0397763	0.0205924	0.0454545	0.156502	0.295238
						15.1504	0.194208	0.13864	0.0163771	0.0407384	0.0271996	0.0696023	0.158803	0.304762
						15.1709	0.16823	0.14373	0.017601	0.040558	0.0308336	0.0411932	0.179517	0.379048
						15.1914	0.13482	0.145969	0.0192035	0.0394155	0.0325955	0.0397727	0.151899	0.308571
						15.2118	0.103695	0.155537	0.0228399	0.0381829	0.0373307	0.046875	0.151899	0.27619
						15.2323	0.08272	0.14149	0.027172	0.0407384	0.0453695	0.0383523	0.172612	0.329524
						15.2528	0.0736759	0.150448	0.0345769	0.0402574	0.0603458	0.03125	0.171461	0.300952
						15.2732	0.0644393	0.150041	0.0462786	0.0390247	0.0800573	0.0369318	0.164557	0.308571
						15.2937	0.0630683	0.152484	0.0661953	0.0405279	0.0933818	0.0511364	0.176064	0.302857
						15.3141	0.059821	0.147598	0.0951899	0.0404979	0.132805	0.0383523	0.157652	0.304762
						15.3346	0.0614567	0.158998	0.13136	0.0398665	0.171237	0.0411932	0.143843	0.361905
						15.3551	0.061144	0.139047	0.181487	0.0414299	0.204933	0.0525568	0.146145	0.339048
						15.3755	0.0593159	0.135993	0.234404	0.0397763	0.195793	0.0553977	0.1542	0.32
						15.396	0.0613605	0.156759	0.197882	0.0417005	0.158793	0.0482955	0.155351	0.342857
						15.4165	0.0624669	0.152891	0.131132	0.0409789	0.133135	0.0497159	0.162255	0.28
						15.4369	0.0615288	0.14943	0.0715839	0.0386338	0.086224	0.0340909	0.162255	0.306667
						15.4574	0.0658825	0.158591	0.0294876	0.0392351	0.0581434	0.046875	0.176064	0.27619
						15.4779	0.0695868	0.150041	0.0173457	0.0412796	0.0499945	0.03125	0.162255	0.329524
						15.4983	0.0727378	0.146783	0.0156639	0.0406181	0.0316044	0.0397727	0.146145	0.310476
						15.5188	0.0767547	0.142305	0.0141407	0.0393855	0.0263187	0.0340909	0.149597	0.327619
						15.5393	0.08272	0.144544	0.0144577	0.0404377	0.0267592	0.0426136	0.16916	0.291429
						15.5597	0.0958532	0.153909	0.0137445	0.0386639	0.0221341	0.046875	0.186421	0.297143
						15.5802	0.0975369	0.161849	0.0135948	0.0394456	0.0180597	0.0568182	0.181818	0.314286
						15.6007	0.102564	0.159202	0.0138413	0.0401972	0.0159674	0.0525568	0.149597	0.291429
						15.6211	0.0929908	0.148208	0.013991	0.0361986	0.017399	0.0411932	0.18412	0.369524
						15.6416	0.0844037	0.144748	0.013225	0.0395358	0.0138751	0.0383523	0.168009	0.306667
						15.662	0.0732188	0.143119	0.0131986	0.040107	0.013765	0.0553977	0.156502	0.344762
						15.6825	0.0652812	0.138233	0.0124589	0.0397763	0.013765	0.0582386	0.18527	0.272381
						15.703	0.0607351	0.157573	0.0130577	0.0407985	0.0148662	0.0596591	0.179517	0.306667
						15.7234	0.0590513	0.152891	0.0133394	0.0399266	0.0132144	0.0539773	0.204833	0.348571
						15.7439	0.0590032	0.145765	0.0128464	0.0403476	0.00913996	0.0653409	0.188723	0.314286
						15.7644	0.0568384	0.158591	0.0127055	0.0403175	0.0125537	0.0525568	0.176064	0.354286
						15.7848	0.055756	0.152687	0.0119923	0.0407384	0.0123334	0.0397727	0.155351	0.281905
						15.8053	0.0580411	0.14373	0.0127847	0.0405279	0.0105715	0.0525568	0.219793	0.331429
						15.8258	0.0580892	0.150244	0.0120891	0.0395358	0.0105715	0.0411932	0.205984	0.329524
						15.8462	0.0562611	0.149837	0.0122917	0.039626	0.0124436	0.046875	0.202532	0.310476
						15.8667	0.0555155	0.154112	0.0129696	0.0411593	0.0109019	0.0411932	0.18527	0.259048
						15.8872	0.0604224	0.159202	0.0120187	0.0404077	0.0116727	0.0454545	0.211738	0.346667
						15.9076	0.0560206	0.153705	0.012635	0.0417306	0.0125537	0.0482955	0.179517	0.308571
						15.9281	0.0579449	0.154112	0.0121244	0.0413998	0.0121132	0.0454545	0.182969	0.300952
						15.9485	0.0554193	0.158388	0.0130225	0.0422417	0.0126638	0.0582386	0.207135	0.306667
						15.969	0.0561168	0.158591	0.0125558	0.0430534	0.00958044	0.046875	0.199079	0.354286
						15.9895	0.0571271	0.14943	0.0128376	0.0433541	0.0103513	0.0610795	0.188723	0.327619
						16.0099	0.0600375	0.156352	0.0126439	0.0431436	0.00858936	0.0440341	0.18527	0.344762
						16.0304	0.0590273	0.159406	0.0128288	0.0444064	0.0100209	0.0525568	0.186421	0.300952
						16.0509	0.0623226	0.155334	0.0120187	0.0454887	0.011012	0.0426136	0.181818	0.321905
						16.0713	0.0603021	0.159609	0.0120011	0.047924	0.00891972	0.0454545	0.202532	0.339048
						16.0918	0.0601578	0.167549	0.0121332	0.0526442	0.0114525	0.046875	0.242808	0.344762
						16.1123	0.0595083	0.167142	0.0127055	0.0582364	0.0105715	0.0525568	0.220944	0.340952
						16.1327	0.0615529	0.166938	0.0121332	0.0607318	0.0106816	0.0411932	0.222094	0.350476
						16.1532	0.0619618	0.16816	0.0121596	0.0540272	0.0102412	0.0525568	0.234753	0.32
						16.1737	0.0630923	0.160627	0.0119571	0.0506299	0.00759828	0.0440341	0.238205	0.327619
						16.1941	0.0659547	0.172638	0.0123181	0.0467815	0.0104614	0.0639205	0.189873	0.335238
						16.2146	0.0671574	0.173453	0.0119747	0.0420312	0.00814888	0.0539773	0.204833	0.409524
						16.2351	0.0667244	0.169992	0.0116929	0.0421214	0.00958044	0.0497159	0.20023	0.361905
						16.2555	0.0696589	0.174674	0.0124854	0.0420913	0.0099108	0.0511364	0.233602	0.35619
						16.276	0.0708856	0.187093	0.0117986	0.038694	0.00814888	0.0553977	0.223245	0.377143
						16.2964	0.0734113	0.187704	0.0127407	0.0398665	0.0100209	0.0497159	0.209436	0.346667
						16.3169	0.0781017	0.203583	0.0122917	0.040107	0.00925008	0.0568182	0.214039	0.365714
						16.3374	0.0855583	0.208876	0.0123093	0.040558	0.00814888	0.0738636	0.245109	0.35619
						16.3578	0.0975129	0.245521	0.0125822	0.0406482	0.00869948	0.0681818	0.242808	0.318095
						16.3783	0.110213	0.270765	0.0125734	0.0385737	0.0088096	0.0511364	0.253165	0.388571
						16.3988	0.127099	0.319422	0.0124854	0.0389946	0.00748816	0.0440341	0.224396	0.337143
						16.4192	0.144345	0.306596	0.0129168	0.0402874	0.00958044	0.0539773	0.258918	0.331429
						16.4397	0.157382	0.290106	0.0129872	0.0418208	0.00947032	0.0539773	0.24626	0.388571
						16.4602	0.151681	0.2443	0.013586	0.0396861	0.0100209	0.0511364	0.240506	0.325714
						16.4806	0.135758	0.224552	0.0137973	0.0416704	0.0099108	0.0582386	0.218642	0.346667
						16.5011	0.114182	0.193811	0.0143256	0.040107	0.00869948	0.0639205	0.223245	0.354286
						16.5216	0.0999423	0.171621	0.0142463	0.0424822	0.0099108	0.0610795	0.234753	0.350476
						16.542	0.0916438	0.170603	0.0147658	0.0407384	0.0093602	0.0738636	0.256617	0.382857
						16.5625	0.0906336	0.161645	0.0146338	0.0435946	0.00847924	0.0639205	0.245109	0.392381
						16.583	0.0985231	0.155741	0.0145545	0.0426024	0.00847924	0.0880682	0.254315	0.379048
						16.6034	0.106365	0.156555	0.0149772	0.0438051	0.0099108	0.0610795	0.262371	0.350476
						16.6239	0.125391	0.170195	0.0152061	0.0423619	0.00958044	0.0838068	0.238205	0.4
						16.6443	0.138067	0.152687	0.0149331	0.0405881	0.00891972	0.0710227	0.255466	0.365714
						16.6648	0.149348	0.150855	0.015118	0.0433841	0.00891972	0.0809659	0.257768	0.390476
						16.6853	0.14817	0.150244	0.0151092	0.0447972	0.00969056	0.0951705	0.226697	0.453333
						16.7057	0.139149	0.161034	0.0151356	0.0436247	0.00814888	0.0909091	0.2313	0.36
						16.7262	0.117549	0.156963	0.0148451	0.047473	0.0103513	0.0951705	0.250863	0.371429
						16.7467	0.0999663	0.159609	0.0143432	0.0482848	0.00869948	0.0752841	0.240506	0.39619
						16.7671	0.0883004	0.154112	0.0138589	0.0545985	0.00891972	0.0994318	0.263521	0.365714
						16.7876	0.0807235	0.15737	0.0137092	0.0567632	0.00836912	0.0951705	0.252014	0.390476
						16.8081	0.0736759	0.148412	0.0135155	0.0582364	0.00858936	0.119318	0.256617	0.411429
						16.8285	0.0754799	0.16307	0.0137004	0.0607619	0.0107918	0.107955	0.284235	0.405714
						16.849	0.0745177	0.152077	0.0131986	0.0582364	0.0114525	0.0980114	0.271577	0.39619
						16.8695	0.0780776	0.152891	0.0132338	0.0542978	0.00847924	0.139205	0.311853	0.382857
						16.8899	0.083634	0.150448	0.0132954	0.0610324	0.00814888	0.150568	0.291139	0.420952
						16.9104	0.0909222	0.155334	0.0138237	0.065422	0.0102412	0.12642	0.324511	0.36381
						16.9308	0.0971521	0.150651	0.0147658	0.0773579	0.0099108	0.170455	0.346375	0.36381
						16.9513	0.108241	0.15798	0.0134363	0.0959983	0.00814888	0.180398	0.395857	0.441905
						16.9718	0.128061	0.145969	0.0146514	0.114188	0.00858936	0.18608	0.424626	0.413333
						16.9922	0.153317	0.159609	0.0145281	0.130633	0.0115626	0.210227	0.422325	0.43619
						17.0127	0.172969	0.153298	0.0151797	0.158534	0.0109019	0.208807	0.47756	0.449524
						17.0332	0.195916	0.162459	0.0158312	0.197829	0.0125537	0.294034	0.528193	0.460952
						17.0536	0.195507	0.164088	0.0166941	0.226241	0.0106816	0.326705	0.547756	0.420952
						17.0741	0.184538	0.151466	0.0175922	0.222152	0.0125537	0.3125	0.506329	0.445714
						17.0946	0.156492	0.153705	0.0192828	0.181354	0.0132144	0.380682	0.550058	0.420952
						17.115	0.134098	0.160016	0.0231481	0.137007	0.0153067	0.411932	0.474108	0.445714
						17.1355	0.123803	0.151059	0.0268286	0.0966898	0.0185002	0.414773	0.421174	0.382857
						17.156	0.126642	0.169381	0.0332121	0.0683684	0.017399	0.49858	0.428078	0.430476
						17.1764	0.137345	0.155945	0.0443503	0.0558011	0.0243365	0.53125	0.414269	0.422857
						17.1969	0.153076	0.156759	0.0615111	0.0504795	0.032155	0.56108	0.362486	0.457143
						17.2174	0.166619	0.156148	0.0864202	0.0471423	0.0373307	0.663352	0.317606	0.420952
						17.2378	0.180473	0.163884	0.119509	0.0468416	0.0479022	0.740057	0.349827	0.48381
						17.2583	0.165656	0.181189	0.163419	0.0450377	0.0557207	0.84517	0.299194	0.451429
						17.2787	0.14562	0.15798	0.214602	0.0441358	0.0560511	0.901989	0.289988	0.407619
						17.2992	0.119353	0.153909	0.239089	0.0429933	0.0560511	0.917614	0.321059	0.441905
						17.3197	0.0950594	0.164902	0.179391	0.0417606	0.0464707	0.971591	0.298044	0.43619
						17.3401	0.0807476	0.158998	0.126403	0.0425423	0.0403039	1	0.3084	0.415238
						17.3606	0.0727859	0.166531	0.0728782	0.0412495	0.0331461	0.931818	0.355581	0.407619
						17.3811	0.0688411	0.161645	0.0328247	0.0425123	0.0329259	0.823864	0.29229	0.478095
						17.4015	0.0641026	0.169381	0.0212374	0.0403476	0.0285211	0.786932	0.317606	0.441905
						17.422	0.0645596	0.158591	0.0164035	0.0439253	0.031164	0.62358	0.295742	0.426667
						17.4425	0.0647039	0.158184	0.0151797	0.0417907	0.0322652	0.589489	0.313003	0.474286
						17.4629	0.0632607	0.158591	0.0147306	0.0444966	0.0344676	0.526989	0.306099	0.472381
						17.4834	0.0620821	0.177728	0.0136476	0.0450377	0.0453695	0.450284	0.301496	0.478095
						17.5039	0.0623948	0.159813	0.0133923	0.0445868	0.0506552	0.389205	0.301496	0.472381
						17.5243	0.0618656	0.179967	0.0125206	0.0440756	0.0661821	0.357955	0.339471	0.441905
						17.5448	0.0645355	0.174878	0.0133747	0.043775	0.0831406	0.34375	0.342923	0.491429
						17.5653	0.0642228	0.163477	0.012952	0.0425423	0.100099	0.336648	0.340621	0.424762
						17.5857	0.0655698	0.170603	0.0131193	0.0426626	0.106596	0.28125	0.332566	0.508571
						17.6062	0.0646077	0.174471	0.0130401	0.0447371	0.102632	0.34375	0.333717	0.521905
						17.6266	0.067903	0.174267	0.0129696	0.0430534	0.104063	0.323864	0.35443	0.470476
						17.6471	0.0717997	0.175896	0.0125118	0.041009	0.112102	0.350852	0.29229	0.424762
						17.6676	0.0704767	0.185668	0.0124942	0.0409188	0.135778	0.338068	0.361335	0.518095
						17.688	0.0720162	0.171824	0.012142	0.039626	0.172448	0.37358	0.313003	0.491429
						17.7085	0.0745177	0.172028	0.0124237	0.0418809	0.176853	0.355114	0.337169	0.489524
						17.729	0.0772117	0.182003	0.0128728	0.0405279	0.158463	0.43608	0.324511	0.514286
						17.7494	0.08005	0.180171	0.0126527	0.0390848	0.136769	0.424716	0.350978	0.493333
						17.7699	0.0819503	0.185871	0.0125294	0.0411593	0.0929413	0.403409	0.324511	0.40381
						17.7904	0.0877712	0.171621	0.0131281	0.0405881	0.0747715	0.393466	0.349827	0.512381
						17.8108	0.0936162	0.188111	0.0124678	0.0406181	0.0589142	0.40767	0.325662	0.497143
						17.8313	0.0974167	0.204601	0.0119747	0.0409489	0.0517564	0.330966	0.377445	0.52381
						17.8518	0.110165	0.213762	0.0120011	0.041941	0.052307	0.328125	0.352129	0.542857
						17.8722	0.125487	0.213355	0.0118602	0.0426926	0.0545094	0.271307	0.299194	0.521905
						17.8927	0.143647	0.23636	0.0125558	0.0424221	0.0648607	0.196023	0.345224	0.497143
						17.9131	0.175085	0.243282	0.0121772	0.0420613	0.0757626	0.198864	0.334868	0.529524
						17.9336	0.203901	0.269544	0.0123269	0.0445868	0.111662	0.225852	0.326812	0.533333
						17.9541	0.258022	0.314943	0.0116225	0.0445868	0.147341	0.147727	0.362486	0.52
						17.9745	0.316303	0.36136	0.0120187	0.0459096	0.18335	0.140625	0.378596	0.52381
						17.995	0.381609	0.398208	0.0121068	0.0513815	0.187865	0.0980114	0.332566	0.561905
						18.0155	0.439794	0.36421	0.0119307	0.0572743	0.157362	0.119318	0.289988	0.592381
						18.0359	0.445615	0.317386	0.0118074	0.0659331	0.130052	0.0951705	0.362486	0.44381
						18.0564	0.405951	0.254682	0.0118954	0.0702324	0.0950336	0.0894886	0.318757	0.487619
						18.0769	0.327705	0.230252	0.0123181	0.0591083	0.0782953	0.0980114	0.334868	0.52
						18.0973	0.243325	0.189739	0.0119395	0.0538468	0.0754322	0.100852	0.346375	0.539048
						18.1178	0.174484	0.17895	0.0122124	0.0507802	0.0915097	0.0866477	0.379747	0.529524
						18.1383	0.12491	0.169178	0.0123621	0.0427227	0.117939	0.0838068	0.364787	0.55619
						18.1587	0.0991485	0.160831	0.0118514	0.0421515	0.170246	0.0795455	0.348677	0.548571
						18.1792	0.0842113	0.15513	0.0114992	0.0409188	0.203612	0.0724432	0.361335	0.56381
						18.1997	0.0775485	0.151669	0.0120803	0.0411593	0.204273	0.0909091	0.32336	0.569524
						18.2201	0.0696349	0.158795	0.012864	0.0419109	0.161436	0.0582386	0.344074	0.52
						18.2406	0.0654015	0.160423	0.0122564	0.0420913	0.125977	0.0681818	0.350978	0.508571
						18.261	0.065642	0.162459	0.0117986	0.0423319	0.0838013	0.0667614	0.375144	0.544762
						18.2815	0.0639342	0.167142	0.0121596	0.0423619	0.0540689	0.0965909	0.340621	0.569524
						18.302	0.063381	0.159609	0.0119571	0.0436247	0.042176	0.0795455	0.361335	0.565714
						18.3224	0.0638861	0.164495	0.0120715	0.045158	0.0341372	0.0823864	0.386651	0.575238
						18.3429	0.0642228	0.16022	0.0114728	0.0477436	0.0278604	0.0724432	0.309551	0.567619
						18.3634	0.0654977	0.15737	0.011825	0.0499384	0.0254377	0.0965909	0.349827	0.571429
						18.3838	0.0635012	0.162459	0.0118514	0.0578756	0.0235657	0.0696023	0.388953	0.622857
						18.4043	0.0636455	0.153502	0.0116489	0.0634377	0.0243365	0.109375	0.38435	0.56
						18.4248	0.0661471	0.159609	0.0117017	0.0733291	0.0227948	0.0838068	0.334868	0.6
						18.4452	0.0668928	0.162256	0.0115785	0.0860467	0.0218038	0.0667614	0.345224	0.586667
						18.4657	0.0649204	0.170806	0.0123181	0.108536	0.0209228	0.0752841	0.355581	0.582857
						18.4862	0.0677106	0.162866	0.012186	0.122967	0.0193811	0.0767045	0.40046	0.573333
						18.5066	0.0721364	0.158998	0.0116841	0.123358	0.0194912	0.0894886	0.357883	0.567619
						18.5271	0.0753596	0.156759	0.0115961	0.101921	0.0205924	0.0710227	0.352129	0.594286
						18.5476	0.0817097	0.169992	0.0117457	0.0872794	0.0222442	0.0653409	0.326812	0.634286
						18.568	0.085895	0.152891	0.0115344	0.0683684	0.022024	0.0866477	0.394707	0.56
						18.5885	0.0848126	0.166938	0.0118602	0.0593488	0.026649	0.0752841	0.368239	0.634286
						18.6089	0.0799298	0.16877	0.0123709	0.0592285	0.0368902	0.0866477	0.416571	0.622857
						18.6294	0.0773079	0.158998	0.012908	0.0653318	0.0356789	0.078125	0.382048	0.634286
						18.6499	0.0717756	0.15798	0.0123709	0.0739605	0.0479022	0.0710227	0.38435	0.561905
						18.6703	0.0644874	0.170399	0.0131633	0.0855957	0.0575928	0.0909091	0.336018	0.590476
						18.6908	0.0617213	0.159813	0.0123709	0.0939539	0.0749917	0.0667614	0.378596	0.561905
						18.7113	0.0583297	0.16307	0.0123269	0.0846637	0.0888669	0.109375	0.365938	0.607619
						18.7317	0.0581614	0.154316	0.0124766	0.0827696	0.0886466	0.0923295	0.428078	0.609524
						18.7522	0.0580411	0.168974	0.0124149	0.0811762	0.086224	0.103693	0.372842	0.575238
						18.7727	0.0561168	0.161441	0.0123973	0.0930219	0.0671732	0.0866477	0.390104	0.613333
						18.7931	0.0563573	0.174267	0.013313	0.111632	0.057813	0.0980114	0.365938	0.580952
						18.8136	0.0568144	0.174471	0.0126791	0.0895042	0.0458099	0.122159	0.413119	0.548571
						18.8341	0.05756	0.171621	0.0123533	0.0903461	0.0345777	0.125	0.364787	0.607619
						18.8545	0.0571752	0.155537	0.0122564	0.0825592	0.0334765	0.116477	0.408516	0.615238
						18.875	0.0544571	0.171417	0.0127759	0.0630769	0.0253276	0.102273	0.403913	0.63619
						18.8954	0.0559244	0.166938	0.0127407	0.0585972	0.0255478	0.115057	0.377445	0.579048
						18.9159	0.0559003	0.161849	0.0131457	0.0512913	0.0225746	0.133523	0.386651	0.685714
						18.9364	0.0564536	0.170195	0.0126262	0.0473227	0.0186103	0.137784	0.382048	0.613333
						18.9568	0.0544812	0.154927	0.0122917	0.0427528	0.0190508	0.129261	0.421174	0.613333
						18.9773	0.0544571	0.167345	0.0126879	0.0431737	0.015637	0.149148	0.371692	0.611429
						18.9978	0.0572233	0.163884	0.012864	0.0431136	0.0126638	0.170455	0.33832	0.52381
						19.0182	0.0574879	0.172842	0.0129696	0.0405279	0.0127739	0.177557	0.397008	0.577143
						19.0387	0.0550103	0.163884	0.0133042	0.0421515	0.0144257	0.171875	0.376295	0.567619
						19.0592	0.0568144	0.163884	0.0132426	0.0430534	0.013765	0.204545	0.413119	0.588571
						19.0796	0.0575841	0.168363	0.0127583	0.0395057	0.011893	0.196023	0.370541	0.615238
						19.1001	0.0590754	0.163274	0.0127055	0.0404077	0.0093602	0.214489	0.397008	0.655238
						19.1206	0.0580651	0.175285	0.0134627	0.0431436	0.0112322	0.21875	0.407365	0.617143
						19.141	0.0550103	0.159202	0.0133923	0.0444364	0.0100209	0.225852	0.401611	0.594286
						19.1615	0.054842	0.162459	0.0137092	0.0451881	0.00969056	0.197443	0.35328	0.594286
						19.182	0.0563573	0.160423	0.0145897	0.0444665	0.0145358	0.197443	0.39931	0.620952
						19.2024	0.0556117	0.160016	0.0147042	0.0435946	0.0107918	0.159091	0.426928	0.6
						19.2229	0.0549382	0.17101	0.0151973	0.0413397	0.00902984	0.146307	0.409666	0.6
						19.2433	0.0578727	0.168567	0.0163243	0.0426024	0.0113424	0.164773	0.40046	0.660952
						19.2638	0.0543128	0.166735	0.0192299	0.0441358	0.0120031	0.136364	0.391254	0.6
						19.2843	0.0564776	0.159406	0.021167	0.046992	0.0093602	0.15483	0.352129	0.613333
						19.3047	0.0569106	0.175489	0.0244424	0.0511109	0.010131	0.15483	0.418872	0.64
						19.3252	0.0576562	0.163274	0.0294524	0.0581161	0.0102412	0.122159	0.428078	0.700952
						19.3457	0.0575841	0.171824	0.0354838	0.0674363	0.0093602	0.105114	0.453395	0.611429
						19.3661	0.0590994	0.170603	0.0493163	0.0840023	0.011012	0.107955	0.401611	0.660952
						19.3866	0.0632847	0.178746	0.0639236	0.108205	0.0099108	0.0951705	0.406214	0.68381
						19.4071	0.0617213	0.173249	0.0862265	0.127386	0.011012	0.100852	0.426928	0.647619
						19.4275	0.0640304	0.183428	0.116595	0.111151	0.0109019	0.0951705	0.422325	0.586667
						19.448	0.0667966	0.180578	0.147517	0.0945552	0.00858936	0.0653409	0.421174	0.626667
						19.4685	0.0658585	0.184243	0.162292	0.0712847	0.00792864	0.0980114	0.425777	0.619048
						19.4889	0.0698032	0.174064	0.121235	0.0575449	0.008259	0.09375	0.41542	0.619048
						19.5094	0.0671574	0.169178	0.0856366	0.0484652	0.00925008	0.0696023	0.409666	0.609524
						19.5298	0.0641747	0.167549	0.0593803	0.0429933	0.00836912	0.0752841	0.407365	0.685714
						19.5503	0.0621061	0.167549	0.0288361	0.0409789	0.00891972	0.078125	0.411968	0.634286
						19.5708	0.0580892	0.167345	0.0186576	0.0423619	0.0122233	0.0596591	0.437284	0.622857
						19.5912	0.0590994	0.165309	0.0172048	0.0418208	0.010131	0.0852273	0.407365	0.655238
						19.6117	0.0576322	0.168567	0.0148099	0.0404678	0.0104614	0.0696023	0.38435	0.601905
						19.6322	0.0582335	0.173656	0.0155495	0.0403476	0.00847924	0.0596591	0.383199	0.660952
						19.6526	0.0596286	0.16307	0.0147042	0.0407685	0.00814888	0.0610795	0.402762	0.577143
						19.6731	0.0577043	0.175285	0.0143256	0.0406783	0.00958044	0.0838068	0.41542	0.619048
						19.6936	0.05845	0.161849	0.0137533	0.0397462	0.00792864	0.0639205	0.395857	0.660952
						19.714	0.0565257	0.164902	0.0140262	0.0393253	0.00902984	0.0696023	0.455696	0.672381
						19.7345	0.0556838	0.162052	0.0122036	0.0409188	0.00836912	0.0823864	0.421174	0.586667
						19.755	0.0538798	0.176099	0.0133835	0.0400168	0.00858936	0.09375	0.409666	0.659048
						19.7754	0.0543128	0.176303	0.0129256	0.0422717	0.0105715	0.0880682	0.41542	0.628571
						19.7959	0.054385	0.153094	0.0124325	0.0400168	0.00925008	0.0894886	0.424626	0.699048
						19.8164	0.0554674	0.166938	0.012186	0.0389044	0.00913996	0.116477	0.420023	0.649524
						19.8368	0.0520518	0.168974	0.0129696	0.0401371	0.0077084	0.129261	0.440736	0.620952
						19.8573	0.0537596	0.166735	0.0123093	0.0392953	0.00803876	0.151989	0.416571	0.681905
						19.8777	0.0546495	0.167142	0.0120715	0.0392351	0.0103513	0.115057	0.441887	0.706667
						19.8982	0.0542406	0.164902	0.0123621	0.0404377	0.00858936	0.109375	0.434983	0.657143
						19.9187	0.0542406	0.162052	0.0122388	0.0411894	0.0103513	0.107955	0.438435	0.64
						19.9391	0.0533507	0.174267	0.0124678	0.0392051	0.0093602	0.0951705	0.408516	0.626667
						19.9596	0.0574879	0.158388	0.0128023	0.039175	0.00891972	0.107955	0.463751	0.64
						19.9801	0.054409	0.167142	0.0127231	0.0398966	0.0102412	0.0795455	0.439586	0.626667
						20.0005	0.0556838	0.16816	0.0121596	0.0375515	0.00891972	0.0795455	0.44649	0.632381
						20.021	0.0550344	0.176099	0.011913	0.0396561	0.0109019	0.0809659	0.456847	0.653333
						20.0415	0.0565257	0.177321	0.0124413	0.0394456	0.00814888	0.0965909	0.410817	0.647619
						20.0619	0.0556598	0.153502	0.0123269	0.0404377	0.00737804	0.0838068	0.468354	0.72
						20.0824	0.055756	0.168567	0.0116753	0.0391449	0.00847924	0.0866477	0.453395	0.630476
						20.1029	0.0575841	0.175081	0.0119218	0.0409188	0.008259	0.0752841	0.441887	0.64
						20.1233	0.0581614	0.163681	0.0125734	0.0401371	0.00902984	0.0809659	0.424626	0.662857
						20.1438	0.0612161	0.167549	0.012274	0.0404077	0.0077084	0.107955	0.411968	0.645714
						20.1643	0.0616251	0.165309	0.0116489	0.0398364	0.00980068	0.115057	0.39931	0.586667
						20.1847	0.0614807	0.16307	0.0116049	0.0407985	0.00969056	0.116477	0.385501	0.647619
						20.2052	0.062515	0.171213	0.0119923	0.0405881	0.010131	0.106534	0.438435	0.60381
						20.2256	0.0600856	0.166531	0.011781	0.038694	0.00980068	0.120739	0.466053	0.649524
						20.2461	0.0583538	0.177321	0.0117986	0.0386038	0.00947032	0.113636	0.493671	0.592381
						20.2666	0.0542887	0.173656	0.0116049	0.0405881	0.00969056	0.103693	0.462601	0.672381
						20.287	0.0565498	0.162866	0.0122124	0.0375214	0.0100209	0.142045	0.46145	0.579048
						20.3075	0.0541204	0.166531	0.0122828	0.0397763	0.0103513	0.180398	0.445339	0.647619
						20.328	0.0519555	0.166735	0.0119218	0.0400168	0.0106816	0.166193	0.416571	0.582857
						20.3484	0.0534709	0.160423	0.0126967	0.0395659	0.00891972	0.18608	0.403913	0.729524
						20.3689	0.0548179	0.164495	0.0115697	0.040107	0.0125537	0.201705	0.422325	0.64
						20.3894	0.0519074	0.171417	0.0119659	0.0409789	0.011012	0.224432	0.453395	0.626667
						20.4098	0.0536393	0.173249	0.0120539	0.0399567	0.0129942	0.1875	0.417722	0.708571
						20.4303	0.0539039	0.163477	0.0127143	0.0413096	0.0116727	0.234375	0.456847	0.584762
						20.4508	0.0550584	0.160627	0.0124149	0.0432038	0.0138751	0.228693	0.39931	0.634286
						20.4712	0.0570549	0.164292	0.0121948	0.044226	0.0122233	0.255682	0.46145	0.695238
						20.4917	0.0544812	0.156148	0.012186	0.0432639	0.0142055	0.237216	0.462601	0.699048
						20.5121	0.0544571	0.15798	0.0130489	0.0430534	0.0145358	0.262784	0.469505	0.611429
						20.5326	0.0554433	0.164699	0.0134363	0.0419711	0.0172888	0.259943	0.436133	0.594286
						20.5531	0.0565979	0.175692	0.0139734	0.0422717	0.0194912	0.241477	0.428078	0.647619
						20.5735	0.0546976	0.165309	0.0148363	0.0404077	0.0237859	0.24858	0.462601	0.662857
						20.594	0.0557079	0.164902	0.0161482	0.0417005	0.0263187	0.25142	0.392405	0.72381
						20.6145	0.0596527	0.172638	0.0142992	0.0413096	0.0288514	0.238636	0.405063	0.582857
						20.6349	0.0597489	0.173046	0.0134187	0.0417306	0.0363396	0.268466	0.479862	0.708571
						20.6554	0.0599894	0.169992	0.0135948	0.0410691	0.0377712	0.24858	0.43153	0.575238
						20.6759	0.0608794	0.172842	0.012864	0.0411894	0.0485629	0.198864	0.468354	0.630476
						20.6963	0.0601337	0.160831	0.0126703	0.0417606	0.0573725	0.184659	0.425777	0.655238
						20.7168	0.0644393	0.166531	0.011913	0.0417907	0.0579231	0.181818	0.433832	0.607619
						20.7373	0.0717275	0.169992	0.0117281	0.04146	0.0526374	0.137784	0.456847	0.579048
						20.7577	0.076442	0.178135	0.0127935	0.0436547	0.0472415	0.122159	0.468354	0.617143
						20.7782	0.0814932	0.166124	0.0124854	0.0414299	0.0367801	0.142045	0.43038	0.590476
						20.7987	0.0861837	0.178339	0.0131809	0.0417306	0.0307235	0.100852	0.418872	0.607619
						20.8191	0.0909463	0.1875	0.0130313	0.0398064	0.0255478	0.0923295	0.456847	0.674286
						20.8396	0.0895271	0.164292	0.0146866	0.0403776	0.0210329	0.0965909	0.432681	0.617143
						20.86	0.0850532	0.172435	0.0154174	0.0403776	0.020152	0.0866477	0.43038	0.660952
						20.8805	0.0798095	0.175285	0.0160073	0.0404077	0.0168484	0.0752841	0.434983	0.565714
						20.901	0.0712224	0.15798	0.0160514	0.0432338	0.0132144	0.0823864	0.456847	0.704762
						20.9214	0.0663876	0.159406	0.0151092	0.0430835	0.0139852	0.0752841	0.455696	0.624762
						20.9419	0.0645836	0.17386	0.0133218	0.0429632	0.0129942	0.0696023	0.43153	0.651429
						20.9624	0.0624429	0.165309	0.0134803	0.0434142	0.0116727	0.0610795	0.432681	0.620952
						20.9828	0.0626594	0.15452	0.0121948	0.0445868	0.0117828	0.0596591	0.444189	0.647619
						21.0033	0.0640545	0.170603	0.0119571	0.0476835	0.0120031	0.0440341	0.478711	0.609524
						21.0238	0.0631164	0.15798	0.0122652	0.0479541	0.0115626	0.0568182	0.434983	0.664762
						21.0442	0.0632607	0.162866	0.0118778	0.0481044	0.0099108	0.0667614	0.423475	0.619048
						21.0647	0.0626353	0.162866	0.0121684	0.0484351	0.0114525	0.0696023	0.448792	0.68381
						21.0852	0.0600375	0.168363	0.0115961	0.050239	0.0105715	0.0539773	0.443038	0.63619
						21.1056	0.0641266	0.167142	0.011781	0.0490063	0.00836912	0.0738636	0.456847	0.67619
						21.1261	0.061144	0.177321	0.0120803	0.0500887	0.0093602	0.0497159	0.436133	0.647619
						21.1466	0.0596046	0.166327	0.0119923	0.0550795	0.0099108	0.0482955	0.459148	0.620952
						21.167	0.0627315	0.166735	0.0122036	0.0629266	0.0103513	0.0454545	0.456847	0.617143
						21.1875	0.0600856	0.160423	0.0117105	0.0802742	0.0113424	0.0639205	0.429229	0.64
						21.2079	0.05845	0.172231	0.0120715	0.104567	0.00969056	0.0497159	0.498274	0.607619
						21.2284	0.0593881	0.177728	0.0121948	0.153964	0.0100209	0.0568182	0.409666	0.628571
						21.2489	0.059364	0.165717	0.0124413	0.245603	0.010131	0.046875	0.429229	0.68381
						21.2693	0.0571271	0.167142	0.0121684	0.258772	0.0125537	0.0610795	0.423475	0.592381
						21.2898	0.0554433	0.170806	0.0117986	0.151499	0.0121132	0.0667614	0.448792	0.580952
						21.3103	0.0589311	0.175692	0.0120715	0.156099	0.0135448	0.0553977	0.438435	0.645714
						21.3307	0.0556598	0.177728	0.0119307	0.110881	0.0132144	0.0440341	0.482163	0.588571
						21.3512	0.0586184	0.172435	0.011869	0.0600403	0.0111221	0.0539773	0.433832	0.699048
						21.3717	0.0567662	0.168567	0.0119835	0.051622	0.0121132	0.0568182	0.457998	0.601905
						21.3921	0.0546495	0.171824	0.0116929	0.0556808	0.0123334	0.0497159	0.460299	0.64
						21.4126	0.0563573	0.167142	0.0118338	0.0595893	0.0125537	0.0511364	0.457998	0.641905
						21.4331	0.0583778	0.170195	0.0116577	0.0642795	0.0143156	0.0454545	0.410817	0.573333
						21.4535	0.0571271	0.180375	0.0112879	0.0763958	0.0131043	0.0497159	0.447641	0.632381
						21.474	0.0577043	0.171824	0.0115697	0.0804245	0.0158573	0.0482955	0.432681	0.601905
						21.4944	0.0587867	0.172638	0.0116841	0.0782899	0.0168484	0.0511364	0.441887	0.615238
						21.5149	0.0599654	0.180578	0.0113055	0.0689095	0.0194912	0.0440341	0.453395	0.56381
						21.5354	0.0594121	0.166735	0.0117369	0.0592887	0.021143	0.0383523	0.421174	0.63619
						21.5558	0.057536	0.170603	0.0116401	0.0529148	0.02753	0.0440341	0.474108	0.64
						21.5763	0.0615529	0.169381	0.0115608	0.0467815	0.0312741	0.0482955	0.43038	0.60381
						21.5968	0.0625872	0.174267	0.011825	0.0438051	0.039423	0.046875	0.475259	0.651429
						21.6172	0.062948	0.17895	0.0113231	0.0422417	0.0582535	0.0440341	0.420023	0.664762
						21.6377	0.0690095	0.172231	0.0112967	0.0416103	0.0768638	0.0383523	0.417722	0.620952
						21.6582	0.0696349	0.192386	0.0114552	0.0435946	0.0942627	0.0539773	0.469505	0.55619
						21.6786	0.0767066	0.177321	0.0117017	0.0429332	0.121793	0.0696023	0.449942	0.685714
						21.6991	0.0864723	0.175692	0.0118954	0.0446769	0.124326	0.0440341	0.471807	0.63619
						21.7196	0.0901044	0.177117	0.0110678	0.0441658	0.116067	0.0454545	0.489068	0.615238
						21.74	0.0998942	0.178542	0.0112615	0.0459397	0.103182	0.0482955	0.443038	0.624762
						21.7605	0.109371	0.188518	0.0117634	0.0446769	0.0867746	0.0568182	0.443038	0.582857
						21.781	0.117333	0.18465	0.0116401	0.045639	0.0637595	0.0539773	0.453395	0.617143
						21.8014	0.111873	0.178542	0.0116577	0.0486456	0.0509856	0.0625	0.474108	0.620952
						21.8219	0.102179	0.186889	0.0116929	0.0532455	0.0420659	0.0482955	0.452244	0.622857
						21.8423	0.0898398	0.171621	0.0112439	0.0553501	0.0325955	0.0639205	0.474108	0.634286
						21.8628	0.0798335	0.187296	0.0111294	0.0605815	0.0301729	0.0539773	0.467204	0.60381
						21.8833	0.0715832	0.183632	0.0115256	0.0698115	0.0258782	0.0454545	0.44649	0.60381
						21.9037	0.0642469	0.175081	0.0111558	0.0863474	0.0248871	0.0497159	0.448792	0.655238
						21.9242	0.0633569	0.181393	0.0118338	0.0996362	0.0243365	0.0426136	0.449942	0.584762
						21.9447	0.062515	0.179153	0.0117105	0.123027	0.022024	0.0397727	0.44649	0.607619
						21.9651	0.0593159	0.194015	0.0112351	0.153844	0.0224645	0.0397727	0.438435	0.558095
						21.9856	0.0605426	0.198493	0.0119571	0.1751	0.0199317	0.0539773	0.436133	0.609524
						22.0061	0.0676384	0.183836	0.0113671	0.172725	0.0241163	0.0582386	0.467204	0.670476
						22.0265	0.0669649	0.212134	0.0112879	0.152551	0.0246669	0.0355114	0.423475	0.588571
						22.047	0.0707413	0.223941	0.0119483	0.126875	0.0219139	0.0440341	0.428078	0.632381
						22.0675	0.07103	0.238192	0.0117193	0.104567	0.0212532	0.0411932	0.472957	0.708571
						22.0879	0.0799538	0.244503	0.0113759	0.0793121	0.0193811	0.0511364	0.460299	0.586667
						22.1084	0.0833694	0.237174	0.0119659	0.0662337	0.0202621	0.0539773	0.424626	0.628571
						22.1289	0.0861837	0.229031	0.0117457	0.057124	0.0180597	0.0369318	0.460299	0.687619
						22.1493	0.0853177	0.203787	0.0119747	0.051592	0.0180597	0.0454545	0.463751	0.609524
						22.1698	0.078246	0.189536	0.0116929	0.0473828	0.0189406	0.0525568	0.451093	0.592381
						22.1902	0.0754077	0.190147	0.0121068	0.0478338	0.0168484	0.0525568	0.456847	0.645714
						22.2107	0.0670852	0.191368	0.0114552	0.0449475	0.0194912	0.0511364	0.445339	0.67619
						22.2312	0.0619859	0.185668	0.0121596	0.0441959	0.021143	0.0525568	0.417722	0.622857
						22.2516	0.0581373	0.182818	0.0115344	0.0429332	0.0274199	0.0497159	0.395857	0.624762
						22.2721	0.0577524	0.178135	0.0116049	0.043324	0.0335866	0.0539773	0.403913	0.666667
						22.2926	0.0565257	0.178746	0.0112175	0.0421515	0.0403039	0.0411932	0.467204	0.674286
						22.313	0.0558041	0.179153	0.0116401	0.0424521	0.0557207	0.0426136	0.444189	0.670476
						22.3335	0.0561649	0.183021	0.0119042	0.0427227	0.0703667	0.0482955	0.467204	0.72381
						22.354	0.0559244	0.171824	0.011913	0.0429332	0.0861139	0.0426136	0.433832	0.660952
						22.3744	0.0561168	0.171417	0.0122828	0.0438953	0.103953	0.0326705	0.485616	0.622857
						22.3949	0.0551787	0.164699	0.0116049	0.0431436	0.111772	0.0525568	0.439586	0.678095
						22.4154	0.0557079	0.167142	0.0124589	0.0407083	0.0921705	0.0440341	0.416571	0.619048
						22.4358	0.0544571	0.176099	0.0123533	0.0434443	0.0754322	0.0639205	0.425777	0.655238
						22.4563	0.0565257	0.176303	0.0117281	0.0416103	0.0639797	0.0568182	0.449942	0.678095
						22.4767	0.0569346	0.175896	0.0125734	0.041941	0.0479022	0.0553977	0.443038	0.64381
						22.4972	0.0570789	0.167345	0.0128199	0.0424521	0.0344676	0.0426136	0.411968	0.68
						22.5177	0.0595805	0.176507	0.0123533	0.0426926	0.0270895	0.0568182	0.457998	0.622857
						22.5381	0.0603262	0.170195	0.012503	0.042873	0.0227948	0.0482955	0.46145	0.687619
						22.5586	0.0608072	0.177117	0.0123973	0.0446469	0.020152	0.0355114	0.485616	0.590476
						22.5791	0.062972	0.177524	0.0127671	0.0415502	0.0177293	0.0426136	0.408516	0.64381
						22.5995	0.0612402	0.182207	0.01223	0.0435645	0.0153067	0.03125	0.449942	0.67619
						22.62	0.0605186	0.177728	0.0126174	0.0442861	0.0142055	0.0625	0.490219	0.630476
						22.6405	0.064728	0.175285	0.0125382	0.0480743	0.0154168	0.0411932	0.43038	0.674286
						22.6609	0.0636696	0.183225	0.011825	0.050209	0.0154168	0.0553977	0.421174	0.630476
						22.6814	0.0626594	0.166327	0.012591	0.0590481	0.0170686	0.0383523	0.440736	0.653333
						22.7019	0.0646317	0.183021	0.0119307	0.0630769	0.0197115	0.0497159	0.434983	0.68
						22.7223	0.0674941	0.182003	0.0119923	0.0719762	0.0278604	0.0397727	0.438435	0.685714
						22.7428	0.0700678	0.17101	0.0119659	0.0958179	0.0268693	0.0553977	0.417722	0.674286
						22.7633	0.0685044	0.183836	0.0120099	0.151318	0.0323753	0.0553977	0.453395	0.659048
						22.7837	0.07103	0.177321	0.012635	0.231713	0.0356789	0.0482955	0.452244	0.657143
						22.8042	0.0671333	0.169992	0.0122917	0.197348	0.0395331	0.0625	0.422325	0.660952
						22.8246	0.063838	0.169585	0.0119218	0.139503	0.0352384	0.0497159	0.467204	0.672381
						22.8451	0.061168	0.174471	0.0123269	0.160158	0.0329259	0.0397727	0.414269	0.672381
						22.8656	0.0579208	0.165513	0.0128552	0.124771	0.029402	0.0426136	0.425777	0.706667
						22.886	0.05667	0.176507	0.0126967	0.0872493	0.0233454	0.0539773	0.409666	0.687619
						22.9065	0.0536393	0.176303	0.0127407	0.072818	0.0189406	0.0568182	0.481013	0.662857
						22.927	0.0551787	0.174267	0.013313	0.0667749	0.017399	0.0369318	0.481013	0.681905
						22.9474	0.0555155	0.185464	0.0137004	0.057154	0.0147561	0.0511364	0.402762	0.619048
						22.9679	0.0552268	0.180985	0.0142375	0.0503292	0.0136549	0.0525568	0.464902	0.691429
						22.9884	0.0528455	0.177117	0.0144577	0.0476233	0.014646	0.0639205	0.459148	0.689524
						23.0088	0.0559965	0.172028	0.0155495	0.0453083	0.0131043	0.0582386	0.422325	0.542857
						23.0293	0.0567422	0.177321	0.017962	0.0439253	0.0114525	0.0553977	0.467204	0.699048
						23.0498	0.055323	0.177321	0.0195821	0.0444364	0.0125537	0.0525568	0.428078	0.68
						23.0702	0.0554914	0.185057	0.0231657	0.0408587	0.0116727	0.0525568	0.440736	0.67619
						23.0907	0.0564054	0.177321	0.0293468	0.0438652	0.0115626	0.0511364	0.43038	0.638095
						23.1112	0.0586424	0.159406	0.0383982	0.0397162	0.0111221	0.0639205	0.475259	0.697143
						23.1316	0.0565017	0.176507	0.0526181	0.04149	0.011012	0.0667614	0.456847	0.697143
						23.1521	0.0563573	0.178339	0.0706418	0.0415201	0.0127739	0.0610795	0.424626	0.655238
						23.1725	0.060711	0.188518	0.0916415	0.0413998	0.0100209	0.0667614	0.395857	0.685714
						23.193	0.0583297	0.178135	0.119025	0.042873	0.0113424	0.0397727	0.417722	0.662857
						23.2135	0.0608313	0.176099	0.151075	0.0417306	0.0116727	0.0639205	0.463751	0.731429
						23.2339	0.0611199	0.171621	0.165409	0.0413698	0.0149763	0.0497159	0.467204	0.742857
						23.2544	0.0667484	0.183225	0.14293	0.0408286	0.0117828	0.0710227	0.484465	0.695238
						23.2749	0.067879	0.172028	0.0995131	0.0410691	0.0139852	0.0610795	0.485616	0.740952
						23.2953	0.0709578	0.187296	0.0757046	0.0429031	0.0148662	0.0610795	0.445339	0.706667
						23.3158	0.0752153	0.17671	0.0548722	0.0417005	0.0157472	0.0724432	0.484465	0.714286
						23.3363	0.0788233	0.183225	0.0274977	0.0426626	0.0181698	0.0724432	0.44649	0.626667
						23.3567	0.0826478	0.179153	0.017284	0.0426024	0.0171787	0.0653409	0.463751	0.729524
						23.3772	0.088589	0.184446	0.0146602	0.0406482	0.0207026	0.0767045	0.448792	0.72381
						23.3977	0.090826	0.18465	0.0133482	0.0450077	0.0262086	0.0681818	0.472957	0.790476
						23.4181	0.0976572	0.164495	0.0135684	0.042843	0.0259883	0.078125	0.493671	0.638095
						23.4386	0.104633	0.172231	0.0130489	0.0411293	0.0354586	0.0724432	0.460299	0.63619
						23.459	0.10064	0.181189	0.0130841	0.0415502	0.0426165	0.0724432	0.454545	0.775238
						23.4795	0.101794	0.180782	0.0124325	0.0420011	0.050435	0.0965909	0.438435	0.744762
						23.5	0.0951316	0.172638	0.0124061	0.0443162	0.0625482	0.09375	0.441887	0.699048
						23.5204	0.0848126	0.175896	0.012547	0.0403476	0.0737804	0.0809659	0.429229	0.710476
						23.5409	0.0748785	0.175692	0.0124854	0.0410391	0.0887567	0.0809659	0.457998	0.721905
						23.5614	0.0682879	0.177117	0.0118514	0.0410691	0.0978967	0.0838068	0.483314	0.695238
						23.5818	0.0611199	0.18241	0.0124325	0.0424822	0.088096	0.105114	0.467204	0.758095
						23.6023	0.0582095	0.17956	0.0126086	0.0413998	0.0810483	0.129261	0.443038	0.765714
						23.6228	0.0569346	0.17956	0.0120715	0.0416103	0.0768638	0.12358	0.460299	0.737143
						23.6432	0.0570789	0.186279	0.0117898	0.0413698	0.0632089	0.150568	0.455696	0.76
						23.6637	0.0561649	0.179967	0.0121508	0.0434743	0.0487832	0.133523	0.445339	0.780952
						23.6842	0.0553952	0.181189	0.0128904	0.0396861	0.0456998	0.149148	0.457998	0.664762
						23.7046	0.0554193	0.175081	0.0124413	0.0411293	0.0441581	0.164773	0.444189	0.727619
						23.7251	0.054866	0.178339	0.0119042	0.0406783	0.0420659	0.166193	0.441887	0.731429
						23.7456	0.057103	0.176507	0.0120891	0.0395959	0.0376611	0.159091	0.444189	0.794286
						23.766	0.0546255	0.179967	0.0117369	0.0423619	0.0458099	0.153409	0.459148	0.68
						23.7865	0.0538077	0.190147	0.0120363	0.0423018	0.050435	0.184659	0.478711	0.758095
						23.8069	0.0552749	0.174878	0.012503	0.0404377	0.0526374	0.174716	0.475259	0.700952
						23.8274	0.0559965	0.184243	0.0119307	0.0402273	0.0534082	0.180398	0.482163	0.725714
						23.8479	0.0542166	0.177321	0.0119218	0.0395959	0.0474617	0.181818	0.463751	0.771429
						23.8683	0.0546495	0.179357	0.0131545	0.0409789	0.052307	0.161932	0.456847	0.691429
						23.8888	0.0554674	0.175896	0.0120891	0.0405881	0.0411849	0.1875	0.449942	0.754286
						23.9093	0.0567903	0.172435	0.0116841	0.0412495	0.0405242	0.15625	0.441887	0.765714
						23.9297	0.056189	0.172638	0.0119218	0.0413998	0.0331461	0.190341	0.466053	0.693333
						23.9502	0.0555155	0.192793	0.0118514	0.0415502	0.0317146	0.160511	0.495972	0.76381
						23.9707	0.0540723	0.184243	0.0123709	0.0421815	0.0283008	0.159091	0.457998	0.790476
						23.9911	0.0583538	0.189943	0.0122036	0.0396861	0.0258782	0.137784	0.520138	0.712381
						24.0116	0.0569346	0.173046	0.012186	0.0388443	0.0296223	0.132102	0.489068	0.75619
						24.0321	0.0563333	0.180782	0.0120803	0.0402874	0.0327056	0.164773	0.484465	0.765714
						24.0525	0.0591235	0.178542	0.0117281	0.0408286	0.0358991	0.132102	0.424626	0.67619
						24.073	0.0588108	0.187093	0.0121772	0.0413096	0.0395331	0.142045	0.498274	0.76
						24.0935	0.0583297	0.183836	0.011552	0.0421815	0.0459201	0.150568	0.466053	0.729524
						24.1139	0.0598451	0.184243	0.0114728	0.0415802	0.0538487	0.134943	0.471807	0.72
						24.1344	0.0616251	0.178746	0.0122124	0.0423319	0.0582535	0.137784	0.445339	0.733333
						24.1548	0.0612161	0.200529	0.0124766	0.0416103	0.0771941	0.150568	0.445339	0.708571
						24.1753	0.0637177	0.174267	0.0124237	0.0440756	0.099989	0.163352	0.521289	0.721905
						24.1958	0.0648482	0.186075	0.0123005	0.0425123	0.113644	0.146307	0.46145	0.72381
						24.2162	0.0640545	0.190961	0.0123357	0.0440456	0.125757	0.161932	0.491369	0.737143
						24.2367	0.0678309	0.199308	0.0121596	0.0437449	0.131153	0.205966	0.47756	0.740952
						24.2572	0.0644874	0.187704	0.0128552	0.0441959	0.121793	0.18892	0.462601	0.695238
						24.2776	0.0671333	0.185871	0.012864	0.0481946	0.0988878	0.18892	0.516686	0.761905
						24.2981	0.0666763	0.206637	0.0130137	0.0498181	0.0865543	0.170455	0.47641	0.71619
						24.3186	0.0671814	0.211523	0.0133659	0.0505998	0.0727893	0.21733	0.478711	0.685714
						24.339	0.0695868	0.206433	0.0132602	0.0570638	0.0502147	0.190341	0.505178	0.748571
						24.3595	0.070164	0.203787	0.012996	0.0582664	0.0409647	0.211648	0.481013	0.754286
						24.38	0.0754558	0.22272	0.0132514	0.0615435	0.0305032	0.18892	0.460299	0.702857
						24.4004	0.0793284	0.214373	0.013991	0.0572442	0.0295122	0.205966	0.460299	0.712381
						24.4209	0.0823351	0.231067	0.0134979	0.0517423	0.0231252	0.193182	0.482163	0.750476
						24.4413	0.0921249	0.256718	0.0136124	0.048375	0.0212532	0.170455	0.504028	0.647619
						24.4618	0.0981383	0.256718	0.0138237	0.0470822	0.0182799	0.170455	0.489068	0.792381
						24.4823	0.109179	0.242875	0.0137004	0.0469318	0.0169585	0.178977	0.469505	0.75619
						24.5027	0.110381	0.231881	0.0135508	0.0445567	0.0171787	0.174716	0.453395	0.780952
						24.5232	0.111247	0.216816	0.0138237	0.0435946	0.0136549	0.176136	0.490219	0.752381
						24.5437	0.106413	0.204601	0.0138677	0.0431436	0.0131043	0.18892	0.502877	0.752381
						24.5641	0.0988118	0.202565	0.0142199	0.0411293	0.012884	0.163352	0.501726	0.733333
						24.5846	0.0962861	0.194015	0.0148979	0.041941	0.0117828	0.201705	0.478711	0.689524
						24.6051	0.0961418	0.184853	0.0150388	0.0413998	0.0111221	0.227273	0.497123	0.712381
						24.6255	0.095781	0.185871	0.0143696	0.0434443	0.0112322	0.28125	0.478711	0.870476
						24.646	0.0932795	0.188314	0.0136564	0.0418809	0.0102412	0.301136	0.482163	0.742857
						24.6665	0.0911146	0.188518	0.0132866	0.0417005	0.0121132	0.31392	0.539701	0.727619
						24.6869	0.0866407	0.182003	0.0133482	0.0389044	0.0114525	0.362216	0.532796	0.740952
						24.7074	0.0842353	0.182207	0.0130225	0.0416103	0.0115626	0.360795	0.513234	0.786667
						24.7279	0.0791601	0.170603	0.0119571	0.0418809	0.0125537	0.40625	0.575374	0.746667
						24.7483	0.0737961	0.185871	0.0120275	0.0420312	0.011012	0.387784	0.560414	0.718095
						24.7688	0.0704767	0.179764	0.0123005	0.0432038	0.0116727	0.448864	0.590334	0.735238
						24.7892	0.0703324	0.180171	0.0122917	0.042392	0.0100209	0.353693	0.613349	0.708571
						24.8097	0.0713427	0.181596	0.0117193	0.0421815	0.0125537	0.308239	0.655926	0.68381
						24.8302	0.0704527	0.183632	0.0125822	0.0422417	0.0107918	0.286932	0.632911	0.714286
						24.8506	0.0780295	0.176099	0.0123093	0.0443462	0.0111221	0.238636	0.670886	0.76381
						24.8711	0.0773079	0.177932	0.0122388	0.0431436	0.0105715	0.203125	0.640967	0.761905
						24.8916	0.0819262	0.186686	0.012186	0.043775	0.0093602	0.176136	0.706559	0.727619
						24.912	0.0825516	0.177524	0.0126703	0.0438652	0.00913996	0.143466	0.657077	0.752381
						24.9325	0.0812046	0.183836	0.0126703	0.0444665	0.0103513	0.137784	0.604143	0.628571
						24.953	0.08005	0.187093	0.0131105	0.0450678	0.0100209	0.110795	0.626007	0.67619
						24.9734	0.0760812	0.191979	0.0138149	0.0465109	0.00969056	0.113636	0.629459	0.786667
						24.9939	0.0707894	0.181189	0.0126791	0.0457292	0.00969056	0.0809659	0.655926	0.765714
						25.0144	0.0636215	0.172231	0.0131809	0.048826	0.0121132	0.109375	0.622555	0.790476
						25.0348	0.0621061	0.177524	0.0140438	0.0520129	0.011893	0.0909091	0.581128	0.689524
						25.0553	0.0593159	0.191164	0.0139558	0.054839	0.0100209	0.102273	0.545455	0.662857
						25.0758	0.0588589	0.183021	0.014396	0.0597998	0.010131	0.0894886	0.535098	0.63619
						25.0962	0.0577284	0.177932	0.0146426	0.0696612	0.0121132	0.0809659	0.562716	0.706667
						25.1167	0.0571992	0.190147	0.0149243	0.0945852	0.011893	0.0738636	0.524741	0.727619
						25.1371	0.0566941	0.182003	0.0146161	0.158594	0.0140954	0.0909091	0.551208	0.761905
						25.1576	0.0571992	0.189332	0.0151709	0.155257	0.0155269	0.0738636	0.497123	0.750476
						25.1781	0.0574879	0.183021	0.0146073	0.104537	0.0159674	0.0951705	0.527043	0.752381
						25.1985	0.0567903	0.186482	0.0143256	0.12426	0.0191609	0.0724432	0.539701	0.678095
						25.219	0.0587386	0.183225	0.0134891	0.132467	0.0246669	0.0795455	0.508631	0.765714
						25.2395	0.0555395	0.172231	0.0140879	0.107423	0.0245568	0.0724432	0.472957	0.790476
						25.2599	0.0588348	0.184853	0.0139206	0.108896	0.030283	0.0894886	0.47756	0.750476
						25.2804	0.0557319	0.194829	0.0128904	0.108836	0.0383218	0.0923295	0.517837	0.746667
						25.3009	0.0555636	0.185668	0.0129872	0.0979526	0.0438278	0.0880682	0.504028	0.765714
						25.3213	0.0582816	0.189332	0.0138061	0.0860768	0.0454796	0.0809659	0.516686	0.718095
						25.3418	0.0567181	0.175896	0.0138501	0.0772075	0.0409647	0.12358	0.468354	0.792381
						25.3623	0.0563092	0.181596	0.0129344	0.0690298	0.0371105	0.0880682	0.502877	0.72381
						25.3827	0.0586665	0.200326	0.0134979	0.0582063	0.0364497	0.0980114	0.50748	0.729524
						25.4032	0.059364	0.195643	0.0133835	0.0544782	0.0319348	0.0951705	0.501726	0.714286
						25.4236	0.0597729	0.184039	0.0128728	0.0526142	0.0253276	0.0795455	0.479862	0.754286
						25.4441	0.0599173	0.191979	0.0123621	0.0518625	0.0227948	0.0752841	0.509781	0.761905
						25.4646	0.0608794	0.185668	0.0130753	0.0505397	0.0180597	0.109375	0.508631	0.712381
						25.485	0.0630442	0.194218	0.0134011	0.0505697	0.0172888	0.0838068	0.482163	0.735238
						25.5055	0.066099	0.200936	0.0128023	0.050209	0.014646	0.0724432	0.475259	0.801905
						25.526	0.0698513	0.20114	0.0131545	0.0478338	0.0161876	0.0980114	0.540852	0.72381
						25.5464	0.0717756	0.203583	0.0137709	0.0486155	0.0145358	0.106534	0.47641	0.746667
						25.5669	0.0776687	0.20623	0.0146602	0.0501188	0.0172888	0.0965909	0.516686	0.697143
						25.5874	0.0803627	0.204601	0.0143696	0.0482848	0.0171787	0.12358	0.471807	0.710476
						25.6078	0.0827921	0.202972	0.0154086	0.0475331	0.016518	0.12358	0.506329	0.733333
						25.6283	0.0835137	0.20684	0.0158488	0.049758	0.0177293	0.12358	0.515535	0.742857
						25.6488	0.0811565	0.200733	0.0163507	0.0507501	0.0219139	0.113636	0.484465	0.718095
						25.6692	0.0752634	0.183225	0.0179092	0.0515018	0.0271996	0.116477	0.489068	0.735238
						25.6897	0.0750229	0.189536	0.0201104	0.0532455	0.0259883	0.122159	0.521289	0.773333
						25.7102	0.0670852	0.193811	0.0236148	0.0586573	0.0244466	0.146307	0.497123	0.714286
						25.7306	0.0663876	0.175489	0.0265996	0.0621148	0.0245568	0.139205	0.469505	0.721905
						25.7511	0.0654015	0.180985	0.0325077	0.0707134	0.0273098	0.136364	0.513234	0.798095
						25.7715	0.0667003	0.182818	0.0415944	0.075133	0.0258782	0.122159	0.454545	0.758095
						25.792	0.0660028	0.183632	0.0530584	0.0779291	0.0237859	0.139205	0.472957	0.75619
						25.8125	0.0688892	0.167956	0.0751059	0.0824088	0.0177293	0.136364	0.510932	0.672381
						25.8329	0.0689854	0.172028	0.0992666	0.0882415	0.0148662	0.116477	0.495972	0.779048
						25.8534	0.0713908	0.184039	0.12886	0.0933225	0.0132144	0.117898	0.512083	0.765714
						25.8739	0.0734353	0.188314	0.154852	0.0969604	0.0132144	0.113636	0.493671	0.72
						25.8943	0.070597	0.182003	0.168244	0.0972009	0.0105715	0.12642	0.49252	0.777143
						25.9148	0.0749747	0.188721	0.133808	0.0955473	0.0122233	0.107955	0.529344	0.822857
						25.9353	0.0720162	0.188925	0.0873447	0.0975316	0.010131	0.106534	0.498274	0.750476
						25.9557	0.0747102	0.177932	0.0785134	0.0920898	0.011012	0.110795	0.506329	0.710476
						25.9762	0.0756723	0.187093	0.0589489	0.0952166	0.0109019	0.0994318	0.516686	0.750476
						25.9967	0.0715351	0.188925	0.0269518	0.0879709	0.0121132	0.0923295	0.531646	0.761905
						26.0171	0.0731467	0.19035	0.0174249	0.0842127	0.00902984	0.0838068	0.50748	0.706667
						26.0376	0.0698273	0.187093	0.0163155	0.0790716	0.0077084	0.0767045	0.513234	0.712381
						26.058	0.0713186	0.191572	0.0147834	0.0683383	0.00947032	0.0909091	0.504028	0.782857
						26.0785	0.0678068	0.188518	0.0152149	0.0592586	0.00947032	0.0866477	0.50748	0.754286
						26.099	0.0655458	0.187296	0.0140526	0.0532155	0.0093602	0.0681818	0.49252	0.790476
						26.1194	0.0631885	0.194422	0.0147394	0.0502991	0.00836912	0.0795455	0.49252	0.758095
						26.1399	0.0608794	0.1875	0.0142111	0.0475933	0.00836912	0.0951705	0.453395	0.708571
						26.1604	0.0592678	0.19035	0.0137621	0.0478338	0.00814888	0.0823864	0.518987	0.790476
						26.1808	0.0591716	0.189129	0.0141671	0.0461802	0.0077084	0.0795455	0.537399	0.750476
						26.2013	0.0583538	0.199104	0.0142199	0.0427828	0.0066072	0.0724432	0.552359	0.853333
						26.2218	0.0604705	0.195236	0.0141319	0.044226	0.00737804	0.0894886	0.497123	0.777143
						26.2422	0.0585462	0.194218	0.0144577	0.0444665	0.00726792	0.0823864	0.50748	0.782857
						26.2627	0.0600616	0.199104	0.0136388	0.0451279	0.00649708	0.0866477	0.550058	0.731429
						26.2832	0.0597489	0.202565	0.0141143	0.0431136	0.00748816	0.0710227	0.520138	0.855238
						26.3036	0.0616732	0.190757	0.0140174	0.0460299	0.00858936	0.0994318	0.489068	0.777143
						26.3241	0.0626834	0.195643	0.0134803	0.0446168	0.00704768	0.100852	0.563867	0.819048
						26.3446	0.0644393	0.19605	0.0131017	0.0467815	0.00781852	0.09375	0.545455	0.811429
						26.365	0.0639823	0.201954	0.0137004	0.0467214	0.0099108	0.120739	0.533947	0.813333
						26.3855	0.0656901	0.207248	0.0132602	0.0486756	0.00781852	0.109375	0.514384	0.790476
						26.4059	0.0672055	0.205822	0.0140086	0.0484952	0.00947032	0.0880682	0.501726	0.754286
						26.4264	0.0645115	0.204194	0.0132162	0.049758	0.00748816	0.105114	0.508631	0.8
						26.4469	0.0650888	0.20908	0.0134099	0.0490965	0.00693756	0.129261	0.550058	0.788571
						26.4673	0.0687449	0.205008	0.0131369	0.0490965	0.00704768	0.139205	0.594937	0.72381
						26.4878	0.0668687	0.211116	0.0137797	0.0480142	0.00803876	0.113636	0.566168	0.76
						26.5083	0.0687449	0.213559	0.012952	0.0485253	0.00748816	0.0994318	0.544304	0.822857
						26.5287	0.0727137	0.208876	0.0124325	0.0484652	0.00759828	0.107955	0.516686	0.735238
						26.5492	0.0751672	0.232288	0.0131369	0.0466011	0.0104614	0.130682	0.529344	0.750476
						26.5697	0.0787511	0.239617	0.0128111	0.0476233	0.00891972	0.110795	0.506329	0.820952
						26.5901	0.0844999	0.253664	0.0125998	0.0493671	0.00704768	0.105114	0.559264	0.874286
						26.6106	0.0961899	0.260586	0.0125206	0.0486456	0.0112322	0.0923295	0.53855	0.817143
						26.6311	0.101987	0.285423	0.012908	0.0490063	0.00869948	0.0866477	0.498274	0.80381
						26.6515	0.11043	0.264047	0.0123093	0.0503292	0.0115626	0.116477	0.556962	0.847619
						26.672	0.114062	0.237581	0.012591	0.0529449	0.0106816	0.103693	0.578826	0.819048
						26.6925	0.111921	0.238396	0.0125558	0.0508403	0.0106816	0.125	0.533947	0.853333
						26.7129	0.103214	0.212541	0.0129344	0.0516521	0.00969056	0.103693	0.481013	0.819048
						26.7334	0.0965507	0.213355	0.0119659	0.0475031	0.0093602	0.0923295	0.524741	0.828571
						26.7538	0.0866888	0.203379	0.0126703	0.0509305	0.0105715	0.105114	0.524741	0.790476
						26.7743	0.08183	0.209283	0.0127759	0.0499684	0.0113424	0.0980114	0.540852	0.777143
						26.7948	0.0718959	0.196865	0.0125646	0.0505998	0.0120031	0.109375	0.554661	0.822857
						26.8152	0.0672055	0.182207	0.0121508	0.0522233	0.0100209	0.125	0.521289	0.826667
						26.8357	0.0654255	0.194422	0.0124061	0.0498782	0.0109019	0.0880682	0.52244	0.815238
						26.8562	0.0646558	0.194829	0.0126527	0.0497279	0.012884	0.09375	0.535098	0.769524
						26.8766	0.0609516	0.198086	0.0127143	0.0517122	0.0107918	0.0738636	0.539701	0.84381
						26.8971	0.0604705	0.185464	0.0122828	0.0517723	0.010131	0.0838068	0.552359	0.765714
						26.9176	0.06023	0.17895	0.0130929	0.0512913	0.0102412	0.100852	0.589183	0.862857
						26.938	0.0613124	0.193404	0.0129784	0.050209	0.0123334	0.0625	0.539701	0.739048
						26.9585	0.0599173	0.183021	0.0129432	0.0538168	0.008259	0.0795455	0.49252	0.805714
						26.979	0.0608794	0.182207	0.0138589	0.0503593	0.00902984	0.0625	0.551208	0.87619
						26.9994	0.0626594	0.186279	0.0139822	0.0533357	0.00891972	0.0724432	0.588032	0.765714
						27.0199	0.0614326	0.190554	0.0148011	0.0546586	0.0071578	0.0838068	0.561565	0.798095
						27.0403	0.0669649	0.183428	0.014986	0.0564325	0.00858936	0.0880682	0.530495	0.845714
						27.0608	0.0653774	0.195643	0.0150476	0.057605	0.0088096	0.0838068	0.540852	0.88
						27.0813	0.0702603	0.189536	0.0152501	0.0632573	0.00847924	0.0951705	0.563867	0.824762
						27.1017	0.0725213	0.189129	0.0149331	0.0605815	0.00869948	0.0724432	0.543153	0.729524
						27.1222	0.0753355	0.192386	0.0161218	0.0645801	0.00969056	0.0994318	0.529344	0.868571
						27.1427	0.0754318	0.192793	0.0165708	0.0666847	0.00858936	0.0894886	0.581128	0.807619
						27.1631	0.0739886	0.187093	0.0187721	0.0694507	0.008259	0.106534	0.552359	0.88
						27.1836	0.0735556	0.194829	0.0208412	0.0731487	0.00891972	0.117898	0.581128	0.8
						27.2041	0.0719199	0.177321	0.0246802	0.0839722	0.00869948	0.0994318	0.550058	0.832381
						27.2245	0.0689854	0.185057	0.028704	0.0954872	0.00925008	0.117898	0.552359	0.927619
						27.245	0.0687689	0.188925	0.0320147	0.112023	0.0099108	0.0866477	0.525892	0.889524
						27.2655	0.063381	0.182818	0.031275	0.135143	0.00836912	0.106534	0.575374	0.847619
						27.2859	0.0655217	0.176303	0.0261594	0.152401	0.0103513	0.109375	0.55351	0.902857
						27.3064	0.0616491	0.184039	0.021801	0.172424	0.0093602	0.0965909	0.592635	0.807619
						27.3269	0.0590273	0.194422	0.0205507	0.183849	0.00980068	0.0852273	0.573072	0.851429
						27.3473	0.0586905	0.188721	0.0180677	0.169177	0.0102412	0.105114	0.581128	0.807619
						27.3678	0.059797	0.180578	0.0141055	0.151589	0.0106816	0.113636	0.591484	0.866667
						27.3882	0.0595083	0.191368	0.0126174	0.131986	0.0136549	0.0894886	0.606444	0.80381
						27.4087	0.0575841	0.18241	0.0124942	0.113346	0.0167382	0.0852273	0.608746	0.895238
						27.4292	0.0594121	0.189129	0.012547	0.0948258	0.0186103	0.09375	0.651323	0.874286
						27.4496	0.059364	0.183836	0.0121948	0.0763356	0.0153067	0.0823864	0.705409	0.815238
						27.4701	0.0579208	0.192182	0.0125558	0.0675265	0.0147561	0.0909091	0.72267	0.878095
						27.4906	0.0600856	0.185057	0.0124678	0.0629566	0.0127739	0.0767045	0.724971	0.859048
						27.511	0.0588589	0.189739	0.012591	0.0610625	0.0132144	0.116477	0.704258	0.88
						27.5315	0.0613364	0.195236	0.0122828	0.0568834	0.0129942	0.0852273	0.785961	0.92
						27.552	0.0620821	0.189739	0.0132778	0.0542978	0.00913996	0.102273	0.785961	0.864762
						27.5724	0.0615288	0.189739	0.0124501	0.0545383	0.0117828	0.105114	0.859609	0.921905
						27.5929	0.062058	0.189943	0.0125118	0.0563122	0.0099108	0.0994318	0.921749	0.832381
						27.6134	0.0653774	0.180171	0.0126791	0.0552298	0.0116727	0.115057	0.978136	0.809524
						27.6338	0.0677106	0.194218	0.0124678	0.0533658	0.0129942	0.110795	1	0.874286
						27.6543	0.0703805	0.189129	0.0129168	0.0523737	0.0104614	0.0980114	0.966628	0.817143
						27.6748	0.0738442	0.196254	0.012996	0.0535462	0.0122233	0.105114	0.945915	0.878095
						27.6952	0.0772839	0.193607	0.0138413	0.057605	0.0103513	0.132102	0.924051	0.857143
						27.7157	0.0842834	0.190961	0.0138413	0.0554403	0.0134346	0.113636	0.956272	0.864762
						27.7361	0.090393	0.193404	0.0144929	0.0576952	0.0111221	0.140625	0.874568	0.862857
						27.7566	0.0979939	0.196865	0.0150036	0.0588677	0.0115626	0.143466	0.859609	0.910476
						27.7771	0.104849	0.191572	0.0159985	0.0620547	0.014646	0.142045	0.752589	0.908571
						27.7975	0.113003	0.184039	0.0175306	0.064069	0.0142055	0.151989	0.710012	0.96381
						27.818	0.116515	0.186686	0.0189041	0.070052	0.0191609	0.166193	0.697353	0.92
						27.8385	0.113148	0.196254	0.0213519	0.0797631	0.0179496	0.149148	0.647871	0.809524
						27.8589	0.109828	0.187907	0.0232362	0.0874598	0.0208127	0.139205	0.695052	0.853333
						27.8794	0.106341	0.187907	0.0238701	0.101711	0.0231252	0.15483	0.624856	0.887619
						27.8999	0.0981383	0.190961	0.0237645	0.106491	0.0263187	0.117898	0.61565	0.849524
						27.9203	0.0940492	0.194422	0.02085	0.109107	0.0319348	0.140625	0.605293	0.820952
						27.9408	0.0892625	0.189739	0.0192739	0.100087	0.0392027	0.144886	0.573072	0.912381
						27.9613	0.0830808	0.186279	0.0187809	0.088933	0.0434974	0.133523	0.573072	0.937143
						27.9817	0.0756482	0.195236	0.0167293	0.0858062	0.0516463	0.159091	0.56962	0.868571
						28.0022	0.0709097	0.193607	0.0155583	0.0775984	0.0615571	0.15767	0.590334	0.900952
						28.0226	0.0683841	0.194422	0.013674	0.068218	0.0646405	0.193182	0.574223	0.931429
						28.0431	0.0644874	0.196254	0.0134363	0.0636481	0.0671732	0.161932	0.592635	0.881905
						28.0636	0.062972	0.193811	0.0126967	0.0654821	0.071578	0.15483	0.535098	0.790476
						28.084	0.0594843	0.189332	0.0135508	0.0698416	0.0782953	0.127841	0.583429	0.853333
						28.1045	0.0606389	0.197272	0.0131105	0.0706834	0.077084	0.178977	0.577675	0.906667
						28.125	0.0591716	0.178746	0.0142551	0.0762755	0.079837	0.197443	0.560414	0.866667
						28.1454	0.0579449	0.198493	0.0164828	0.0788611	0.0860037	0.167614	0.56847	0.872381
						28.1659	0.0585703	0.199511	0.0151709	0.0739605	0.0879859	0.147727	0.577675	0.851429
						28.1864	0.0588108	0.19259	0.0137973	0.0810559	0.0904085	0.140625	0.544304	0.904762
						28.2068	0.0587627	0.194422	0.0140791	0.0855657	0.0891972	0.170455	0.524741	0.900952
						28.2273	0.0586424	0.188721	0.0146073	0.0837618	0.0911794	0.12642	0.550058	0.822857
						28.2478	0.0564295	0.185057	0.0142992	0.0908271	0.0945931	0.12642	0.550058	0.84
						28.2682	0.0571271	0.187093	0.0140174	0.100358	0.0857835	0.142045	0.574223	0.857143
						28.2887	0.0559244	0.188518	0.0135948	0.107032	0.0793965	0.144886	0.58458	0.860952
						28.3092	0.0574157	0.199715	0.0134803	0.118307	0.0695959	0.110795	0.588032	0.862857
						28.3296	0.0559965	0.191164	0.0128904	0.129942	0.0646405	0.0951705	0.61565	0.832381
						28.3501	0.0563573	0.194015	0.0124942	0.144644	0.0547297	0.0965909	0.575374	0.84381
						28.3705	0.0557319	0.191164	0.0130929	0.160518	0.0466909	0.0923295	0.602992	0.872381
						28.391	0.0564054	0.196254	0.0123445	0.182225	0.0415153	0.0994318	0.586881	0.838095
						28.4115	0.0578246	0.188111	0.012142	0.203993	0.0327056	0.0866477	0.556962	0.841905
						28.4319	0.057993	0.188314	0.0130137	0.219266	0.029402	0.0724432	0.608746	0.828571
						28.4524	0.0565498	0.196254	0.0125998	0.23057	0.026649	0.0653409	0.554661	0.819048
						28.4729	0.0570789	0.197679	0.0122564	0.239349	0.0234556	0.0866477	0.623705	0.881905
						28.4933	0.0580651	0.195033	0.0125734	0.2395	0.0226847	0.0710227	0.593786	0.952381
						28.5138	0.0590032	0.193811	0.0120451	0.231472	0.0240062	0.0795455	0.576525	0.893333
						28.5343	0.0620099	0.196865	0.0120011	0.213974	0.0223544	0.0923295	0.554661	0.851429
						28.5547	0.0591716	0.194218	0.0125206	0.183699	0.0243365	0.0696023	0.577675	0.897143
						28.5752	0.0639582	0.18241	0.0126086	0.15649	0.0259883	0.0894886	0.590334	0.866667
						28.5957	0.0614567	0.202158	0.0121596	0.135053	0.0237859	0.0724432	0.55351	0.908571
						28.6161	0.0649444	0.189536	0.0119747	0.113887	0.0306134	0.0653409	0.582278	0.847619
						28.6366	0.0668687	0.202565	0.0123885	0.094465	0.0358991	0.0639205	0.59954	0.798095
						28.6571	0.0698995	0.20399	0.01142	0.0839422	0.0455897	0.0752841	0.561565	0.872381
						28.6775	0.0722808	0.199511	0.012503	0.0760951	0.0513159	0.0767045	0.565017	0.859048
						28.698	0.0749747	0.199104	0.0126174	0.069571	0.0501046	0.0596591	0.590334	0.830476
						28.7184	0.0758166	0.191572	0.0119483	0.0614534	0.0433873	0.0795455	0.548907	0.874286
						28.7389	0.0717516	0.19605	0.0120451	0.0578155	0.0450391	0.0951705	0.561565	0.899048
						28.7594	0.0734113	0.188111	0.0127231	0.0609723	0.0445986	0.0752841	0.583429	0.857143
						28.7798	0.0711262	0.191368	0.0117986	0.0541776	0.0392027	0.0639205	0.540852	0.841905
						28.8003	0.0731467	0.191775	0.0125294	0.0535161	0.0351283	0.0738636	0.589183	1
						28.8208	0.074181	0.188721	0.0125998	0.0509005	0.0298425	0.0923295	0.576525	0.902857
						28.8412	0.0740126	0.194015	0.0126967	0.051622	0.0296223	0.0838068	0.611047	0.801905
						28.8617	0.073291	0.196661	0.0128992	0.0502691	0.0299526	0.0823864	0.566168	0.895238
						28.8822	0.0767306	0.190961	0.0127935	0.0540272	0.0279705	0.105114	0.59954	0.868571
						28.9026	0.0810122	0.202362	0.0134891	0.0527044	0.02753	0.0923295	0.58458	0.914286
						28.9231	0.0851013	0.1875	0.0134979	0.0551397	0.0259883	0.106534	0.58458	0.899048
						28.9436	0.0859672	0.192793	0.0128992	0.0594089	0.0265389	0.0994318	0.52359	0.885714
						28.964	0.09174	0.192386	0.0130137	0.0545083	0.0327056	0.09375	0.578826	0.862857
						28.9845	0.104224	0.201547	0.0121508	0.0536063	0.0305032	0.100852	0.563867	0.88
						29.0049	0.113653	0.19544	0.0127935	0.0561318	0.0299526	0.0965909	0.571922	0.870476
						29.0254	0.126281	0.192182	0.0129256	0.057154	0.0264288	0.115057	0.561565	0.929524
						29.0459	0.130081	0.202972	0.0125646	0.0537567	0.033917	0.0909091	0.529344	0.891429
						29.0663	0.135878	0.195643	0.0130489	0.0539671	0.0382117	0.136364	0.558113	0.841905
						29.0868	0.139125	0.200122	0.0123885	0.0509606	0.0414051	0.139205	0.512083	0.925714
						29.1073	0.132583	0.188925	0.0125734	0.0541776	0.0534082	0.136364	0.533947	0.819048
						29.1277	0.116347	0.212541	0.0123357	0.0524939	0.0700363	0.119318	0.575374	0.906667
						29.1482	0.10776	0.189536	0.0122476	0.0499985	0.0883163	0.129261	0.604143	0.900952
						29.1687	0.0951797	0.21478	0.0127231	0.0504795	0.0955842	0.116477	0.597238	0.866667
						29.1891	0.0841391	0.199104	0.0125206	0.0494874	0.10076	0.12358	0.571922	0.866667
						29.2096	0.0761774	0.201547	0.0128552	0.0507501	0.0964651	0.150568	0.591484	0.874286
						29.2301	0.0707654	0.197679	0.0122388	0.0472024	0.105275	0.116477	0.585731	0.885714
						29.2505	0.0675422	0.190554	0.012952	0.0454586	0.105385	0.139205	0.551208	0.813333
						29.271	0.062058	0.192793	0.0126439	0.0486456	0.0993283	0.150568	0.566168	0.895238
						29.2915	0.0636215	0.200122	0.0125118	0.0486756	0.100209	0.164773	0.606444	0.952381
						29.3119	0.0608313	0.20399	0.012186	0.0461501	0.0906288	0.161932	0.598389	0.891429
						29.3324	0.062972	0.203176	0.0126703	0.0482547	0.075212	0.15767	0.58458	0.87619
						29.3528	0.066989	0.19605	0.0133042	0.049788	0.0643101	0.169034	0.588032	0.845714
						29.3733	0.0648001	0.202565	0.012952	0.0512312	0.0537386	0.208807	0.591484	0.84381
						29.3938	0.0637899	0.210098	0.0121156	0.0509906	0.0458099	0.205966	0.593786	0.900952
						29.4142	0.0659306	0.199715	0.0134803	0.0548691	0.0390926	0.225852	0.58458	0.88
						29.4347	0.0658825	0.205212	0.0131017	0.0562521	0.0358991	0.230114	0.579977	0.828571
						29.4552	0.072401	0.205415	0.0126615	0.0562521	0.0310538	0.208807	0.614499	0.87619
						29.4756	0.0720162	0.213559	0.0124589	0.058086	0.0225746	0.242898	0.583429	0.859048
						29.4961	0.0767547	0.213355	0.0122917	0.06452	0.0252175	0.215909	0.583429	0.832381
						29.5166	0.0792803	0.218037	0.01363	0.0659932	0.0221341	0.21733	0.611047	0.780952
						29.537	0.0856304	0.22842	0.0130313	0.0721566	0.0191609	0.164773	0.628308	0.838095
						29.5575	0.0919806	0.242467	0.0129784	0.0774481	0.0214734	0.147727	0.554661	0.851429
						29.578	0.0990042	0.253664	0.0134099	0.0816572	0.0199317	0.15483	0.552359	0.862857
						29.5984	0.106509	0.242264	0.0130137	0.0851448	0.0214734	0.12642	0.605293	0.822857
						29.6189	0.114014	0.25509	0.0138853	0.088482	0.0166281	0.105114	0.56962	0.809524
						29.6394	0.121807	0.229031	0.01503	0.0944349	0.0196014	0.105114	0.567319	0.819048
						29.6598	0.123202	0.238396	0.0161306	0.097231	0.0225746	0.0951705	0.583429	0.834286
						29.6803	0.12669	0.228013	0.016835	0.0969003	0.0202621	0.0965909	0.561565	0.88381
						29.7007	0.115601	0.217834	0.0183318	0.0922101	0.0145358	0.117898	0.552359	0.805714
						29.7212	0.110021	0.206637	0.0213695	0.0869186	0.0204823	0.0980114	0.574223	0.828571
						29.7417	0.102708	0.208469	0.0230072	0.0793422	0.023896	0.107955	0.593786	0.826667
						29.7621	0.0914033	0.204601	0.0285895	0.0744415	0.0233454	0.119318	0.53855	0.80381
						29.7826	0.0837302	0.188925	0.0351844	0.0641893	0.0253276	0.113636	0.559264	0.860952
						29.8031	0.0765382	0.190961	0.0410485	0.0586573	0.0331461	0.127841	0.588032	0.813333
						29.8235	0.0706451	0.197272	0.0432057	0.0528848	0.0382117	0.119318	0.56962	0.885714
						29.844	0.0694424	0.189536	0.0406963	0.0505397	0.0439379	0.122159	0.548907	0.769524
						29.8645	0.0663876	0.194218	0.0329216	0.0487959	0.0588041	0.139205	0.585731	0.933333
						29.8849	0.0643672	0.187907	0.0281845	0.0471724	0.0703667	0.130682	0.583429	0.826667
						29.9054	0.062034	0.196254	0.0276914	0.0466613	0.0812686	0.174716	0.570771	0.849524
						29.9259	0.063405	0.188925	0.0233418	0.0473528	0.0897478	0.150568	0.505178	0.864762
						29.9463	0.0632126	0.201547	0.0180236	0.0498181	0.0982271	0.167614	0.567319	0.830476
						29.9668	0.0635493	0.191164	0.0158312	0.0485253	0.116287	0.159091	0.529344	0.815238
						29.9872	0.0633569	0.188925	0.0163155	0.0487658	0.133465	0.146307	0.602992	0.88381
						30.0077	0.0651369	0.191572	0.0179356	0.0500586	0.129061	0.15483	0.529344	0.859048
						30.0282	0.0679271	0.196865	0.0197582	0.0522835	0.114635	0.109375	0.565017	0.794286
						30.0486	0.0686246	0.190554	0.0235619	0.0507501	0.109459	0.130682	0.56962	0.819048
						30.0691	0.0696589	0.202158	0.0270399	0.052975	0.099989	0.09375	0.570771	0.904762
						30.0896	0.0687208	0.197068	0.0328247	0.0551998	0.0878758	0.103693	0.533947	0.881905
						30.11	0.0702843	0.208673	0.0366901	0.0572142	0.0735602	0.117898	0.560414	0.809524
						30.1305	0.0657623	0.198697	0.0364699	0.0546285	0.0665125	0.0951705	0.578826	0.761905
						30.151	0.0657623	0.183836	0.0291354	0.0552599	0.0604559	0.0795455	0.560414	0.801905
						30.1714	0.0633329	0.197883	0.0255783	0.0559514	0.0510957	0.0795455	0.576525	0.885714
						30.1919	0.0599413	0.189536	0.0249179	0.0570638	0.0515362	0.09375	0.556962	0.815238
						30.2124	0.0601337	0.194625	0.0223997	0.0579959	0.0445986	0.0809659	0.529344	0.849524
						30.2328	0.061168	0.185668	0.0179796	0.0634978	0.0362295	0.0909091	0.547756	0.780952
						30.2533	0.0576803	0.204601	0.0152853	0.0665945	0.0351283	0.0909091	0.556962	0.807619
						30.2738	0.0591235	0.20114	0.014035	0.0647605	0.0308336	0.0838068	0.560414	0.826667
						30.2942	0.0599654	0.196865	0.014035	0.0547187	0.0251074	0.078125	0.559264	0.864762
						30.3147	0.058907	0.205415	0.0142375	0.0596494	0.022024	0.0994318	0.571922	0.834286
						30.3351	0.0601578	0.20623	0.0131633	0.0559213	0.0215835	0.0752841	0.537399	0.786667
						30.3556	0.0594121	0.196254	0.0132162	0.0533057	0.0240062	0.0909091	0.529344	0.794286
						30.3761	0.0624429	0.203583	0.0135067	0.0516521	0.0226847	0.0894886	0.585731	0.834286
						30.3965	0.063405	0.201751	0.0133923	0.0529449	0.0253276	0.0809659	0.545455	0.851429
						30.417	0.0620821	0.201344	0.013586	0.0547187	0.0235657	0.0852273	0.551208	0.891429
						30.4375	0.0654015	0.198901	0.0140086	0.056222	0.029402	0.117898	0.528193	0.87619
						30.4579	0.0678549	0.203379	0.0145457	0.0579057	0.0287413	0.0980114	0.554661	0.792381
						30.4784	0.0703084	0.21478	0.0148891	0.0570338	0.0331461	0.110795	0.582278	0.84
						30.4989	0.0749266	0.232695	0.0156023	0.0536965	0.042176	0.107955	0.563867	0.809524
						30.5193	0.0789195	0.222313	0.0174337	0.0552298	0.0461403	0.106534	0.582278	0.868571
						30.5398	0.0823832	0.241653	0.0193532	0.051171	0.0570422	0.122159	0.540852	0.834286
						30.5603	0.0878193	0.225163	0.0224701	0.0496678	0.0585839	0.12358	0.547756	0.841905
						30.5807	0.0900322	0.221091	0.0256223	0.0490965	0.0561612	0.116477	0.547756	0.771429
						30.6012	0.0919806	0.221091	0.0264588	0.0472325	0.0519767	0.149148	0.53855	0.902857
						30.6217	0.0873382	0.221091	0.0212727	0.0455488	0.0455897	0.153409	0.573072	0.820952
						30.6421	0.0857026	0.218241	0.0190098	0.0448573	0.0409647	0.170455	0.559264	0.910476
						30.6626	0.0819743	0.20399	0.0188337	0.0465109	0.0411849	0.151989	0.53855	0.862857
						30.683	0.0789917	0.214373	0.0179004	0.0458495	0.0318247	0.163352	0.58458	0.855238
						30.7035	0.0739886	0.189943	0.0148891	0.044226	0.0265389	0.181818	0.543153	0.872381
						30.724	0.071054	0.194829	0.0145897	0.044707	0.022905	0.177557	0.546605	0.849524
						30.7444	0.0681676	0.198086	0.0134187	0.0429332	0.022024	0.214489	0.548907	0.88
						30.7649	0.0665079	0.207858	0.0136212	0.043775	0.0196014	0.161932	0.533947	0.83619
						30.7854	0.0655939	0.206637	0.0133394	0.0457292	0.0177293	0.190341	0.53855	0.918095
						30.8058	0.0673738	0.199308	0.0131986	0.0426325	0.0162978	0.205966	0.578826	0.782857
						30.8263	0.0674701	0.188925	0.0140702	0.0450377	0.0158573	0.176136	0.516686	0.841905
						30.8468	0.0690335	0.195236	0.0148979	0.0426325	0.0161876	0.161932	0.548907	0.849524
						30.8672	0.0708616	0.186686	0.0141143	0.0443763	0.0144257	0.146307	0.531646	0.815238
						30.8877	0.0754318	0.193607	0.0149683	0.0444665	0.0125537	0.144886	0.552359	0.786667
						30.9082	0.0763217	0.211523	0.0155231	0.0445868	0.016518	0.12358	0.533947	0.862857
						30.9286	0.0784866	0.198697	0.016923	0.0450979	0.0186103	0.146307	0.570771	0.851429
						30.9491	0.0796411	0.190147	0.0188601	0.0441358	0.021143	0.0909091	0.56847	0.832381
						30.9695	0.0796652	0.197476	0.0221532	0.0430835	0.0190508	0.0838068	0.546605	0.899048
						30.99	0.0755761	0.205212	0.0273745	0.0434142	0.0244466	0.100852	0.567319	0.88381
						31.0105	0.0736999	0.187093	0.0351756	0.0435645	0.0235657	0.115057	0.543153	0.824762
						31.0309	0.0711262	0.202565	0.043329	0.045609	0.0260984	0.09375	0.563867	0.815238
						31.0514	0.0674219	0.196458	0.0525477	0.0447972	0.0233454	0.0980114	0.531646	0.855238
						31.0719	0.0653293	0.21702	0.0605602	0.0456691	0.0213633	0.103693	0.554661	0.780952
						31.0923	0.0616972	0.201751	0.0609036	0.0454586	0.0252175	0.0951705	0.539701	0.868571
						31.1128	0.0613124	0.19035	0.0465163	0.0482547	0.0169585	0.0994318	0.502877	0.809524
						31.1333	0.0586905	0.187093	0.0395517	0.0485554	0.0175091	0.0951705	0.540852	0.792381
						31.1537	0.0576562	0.202158	0.0416648	0.0503292	0.016518	0.100852	0.539701	0.761905
						31.1742	0.0597729	0.208062	0.0400976	0.0507201	0.014646	0.0909091	0.531646	0.817143
						31.1947	0.0609516	0.20623	0.0320499	0.0513214	0.014646	0.102273	0.521289	0.737143
						31.2151	0.0594362	0.199715	0.0252965	0.0513815	0.0127739	0.0909091	0.543153	0.775238
						31.2356	0.0596527	0.197883	0.0217305	0.0562521	0.0169585	0.110795	0.570771	0.847619
						31.2561	0.0606629	0.208062	0.0202425	0.0578455	0.0155269	0.146307	0.535098	0.851429
						31.2765	0.0600135	0.197883	0.021123	0.0601004	0.0157472	0.103693	0.563867	0.824762
						31.297	0.0627796	0.206637	0.0212286	0.0583266	0.0189406	0.144886	0.578826	0.750476
						31.3174	0.0617694	0.19829	0.0206651	0.0561619	0.0147561	0.120739	0.567319	0.83619
						31.3379	0.0648723	0.205212	0.0228311	0.0550495	0.014646	0.134943	0.591484	0.773333
						31.3584	0.0661231	0.193607	0.0262122	0.0542076	0.0115626	0.12642	0.605293	0.872381
						31.3788	0.0698754	0.212948	0.0302801	0.055771	0.0117828	0.150568	0.554661	0.79619
						31.3993	0.074205	0.208265	0.0360649	0.0559815	0.0116727	0.146307	0.558113	0.824762
						31.4198	0.0741329	0.23351	0.0418585	0.0547488	0.0134346	0.130682	0.620253	0.779048
						31.4402	0.0775244	0.227402	0.0442623	0.0551697	0.011893	0.137784	0.640967	0.792381
						31.4607	0.0847886	0.222109	0.0404145	0.0583566	0.0103513	0.140625	0.609896	0.790476
						31.4812	0.0878674	0.226995	0.0320411	0.0614834	0.0114525	0.161932	0.582278	0.767619
						31.5016	0.0900803	0.221702	0.028704	0.0633475	0.0113424	0.15625	0.540852	0.761905
						31.5221	0.0878674	0.215187	0.0274449	0.0672559	0.0114525	0.151989	0.613349	0.779048
						31.5426	0.0826238	0.20114	0.0230336	0.0756141	0.0120031	0.163352	0.614499	0.853333
						31.563	0.0794487	0.203379	0.0177155	0.0843029	0.0102412	0.164773	0.589183	0.849524
						31.5835	0.0769471	0.204397	0.0141495	0.100268	0.0093602	0.169034	0.579977	0.832381
						31.604	0.0736999	0.207655	0.0138061	0.089384	0.00902984	0.147727	0.552359	0.794286
						31.6244	0.0697792	0.191775	0.0133042	0.0797932	0.0116727	0.164773	0.540852	0.84381
						31.6449	0.0689373	0.191368	0.0131545	0.0833408	0.00925008	0.176136	0.548907	0.885714
						31.6653	0.0661952	0.198901	0.0129344	0.0864977	0.0106816	0.171875	0.500575	0.758095
						31.6858	0.0675182	0.196661	0.0123533	0.0818977	0.00869948	0.167614	0.516686	0.83619
						31.7063	0.0663636	0.202362	0.0124589	0.0686991	0.0109019	0.160511	0.514384	0.866667
						31.7267	0.0665079	0.198901	0.0126439	0.0623553	0.0105715	0.166193	0.514384	0.788571
						31.7472	0.0675663	0.19605	0.013269	0.0586272	0.011012	0.159091	0.550058	0.775238
						31.7677	0.0648242	0.199104	0.0132074	0.0579057	0.00980068	0.177557	0.548907	0.820952
						31.7881	0.0667484	0.19544	0.0128904	0.0558011	0.0116727	0.174716	0.55351	0.773333
						31.8086	0.066075	0.199511	0.013225	0.0546586	0.0088096	0.160511	0.531646	0.815238
						31.8291	0.0696589	0.198697	0.0125118	0.0521031	0.0100209	0.193182	0.49252	0.811429
						31.8495	0.0679752	0.195236	0.0130929	0.0523737	0.00869948	0.198864	0.542002	0.771429
						31.87	0.0685765	0.191164	0.0127231	0.0500586	0.00869948	0.194602	0.493671	0.72
						31.8905	0.0663155	0.209487	0.0124237	0.047443	0.00858936	0.205966	0.543153	0.782857
						31.9109	0.0630923	0.186686	0.012547	0.0461802	0.008259	0.191761	0.493671	0.868571
						31.9314	0.0617453	0.205415	0.0125998	0.0472626	0.0100209	0.21875	0.506329	0.862857
						31.9518	0.0637177	0.180782	0.0126615	0.0475331	0.00869948	0.191761	0.543153	0.771429
						31.9723	0.0637899	0.199104	0.012274	0.048856	0.00858936	0.22017	0.516686	0.8
						31.9928	0.0614567	0.190757	0.0126262	0.0485854	0.00947032	0.232955	0.50748	0.782857
						32.0132	0.062058	0.207044	0.0124678	0.0450979	0.00792864	0.210227	0.533947	0.72
						32.0337	0.0614086	0.203583	0.0127847	0.0455789	0.0088096	0.207386	0.530495	0.80381
						32.0542	0.0621302	0.191979	0.0127583	0.0435345	0.00792864	0.224432	0.47756	0.801905
						32.0746	0.0601097	0.191775	0.0135508	0.0444665	0.010131	0.191761	0.50748	0.805714
						32.0951	0.0627796	0.197272	0.0129608	0.0446168	0.0093602	0.210227	0.521289	0.769524
						32.1156	0.0623948	0.199104	0.0133747	0.0434743	0.00847924	0.203125	0.525892	0.754286
						32.136	0.060254	0.193811	0.0133482	0.0422116	0.00891972	0.204545	0.512083	0.794286
						32.1565	0.0633569	0.188314	0.0138061	0.0423018	0.00792864	0.15767	0.47641	0.727619
						32.177	0.0622264	0.196661	0.0144136	0.0438051	0.00649708	0.160511	0.543153	0.830476
						32.1974	0.065185	0.205619	0.0145897	0.0435345	0.010131	0.122159	0.533947	0.735238
						32.2179	0.0625631	0.196661	0.0144929	0.0431737	0.00891972	0.142045	0.533947	0.834286
						32.2384	0.0669409	0.197476	0.014625	0.0432338	0.00869948	0.107955	0.528193	0.752381
						32.2588	0.0657382	0.201547	0.0138501	0.0443462	0.00958044	0.139205	0.515535	0.782857
						32.2793	0.0659066	0.207044	0.0145897	0.0439554	0.0109019	0.15767	0.55351	0.782857
						32.2997	0.0692981	0.218648	0.0157872	0.0463907	0.00947032	0.137784	0.478711	0.801905
						32.3202	0.0712946	0.227606	0.0174513	0.043324	0.00958044	0.133523	0.527043	0.801905
						32.3407	0.0764901	0.228013	0.0194148	0.0450979	0.0122233	0.127841	0.52244	0.792381
						32.3611	0.079593	0.217427	0.0201368	0.0443763	0.0123334	0.112216	0.525892	0.8
						32.3816	0.0804108	0.207451	0.0209469	0.0440155	0.0113424	0.115057	0.528193	0.798095
						32.4021	0.0797133	0.223331	0.0187545	0.0447671	0.011893	0.122159	0.566168	0.792381
						32.4225	0.0838745	0.21193	0.0166149	0.0444665	0.0132144	0.102273	0.498274	0.714286
						32.443	0.0775966	0.209283	0.0159369	0.0467815	0.0169585	0.127841	0.53855	0.805714
						32.4635	0.0756001	0.202362	0.0149507	0.0472926	0.0204823	0.116477	0.487917	0.83619
						32.4839	0.0745658	0.195643	0.0137357	0.0478639	0.0178394	0.0951705	0.521289	0.76381
						32.5044	0.0736037	0.202362	0.0127583	0.0480443	0.0243365	0.106534	0.52244	0.76381
						32.5249	0.0715591	0.192997	0.0126439	0.049758	0.0246669	0.102273	0.504028	0.792381
						32.5453	0.0701159	0.188721	0.0126791	0.0515619	0.031164	0.112216	0.530495	0.851429
						32.5658	0.0689614	0.192997	0.0131193	0.0513815	0.0300628	0.107955	0.531646	0.748571
						32.5862	0.0722086	0.197068	0.0125558	0.0558312	0.0328158	0.149148	0.470656	0.744762
						32.6067	0.0652812	0.203787	0.0123445	0.0540573	0.0292919	0.134943	0.567319	0.758095
						32.6272	0.0671814	0.195847	0.0119659	0.0581161	0.0301729	0.15483	0.457998	0.765714
						32.6476	0.068793	0.180782	0.0131017	0.0601004	0.0257681	0.140625	0.504028	0.773333
						32.6681	0.0676384	0.205212	0.0122388	0.0604311	0.0252175	0.122159	0.472957	0.739048
						32.6886	0.0692019	0.191979	0.0125646	0.0603109	0.0226847	0.133523	0.506329	0.752381
						32.709	0.0716554	0.18465	0.0126791	0.0595592	0.0219139	0.153409	0.509781	0.737143
						32.7295	0.0717516	0.184446	0.0123181	0.0572743	0.0219139	0.15767	0.505178	0.750476
						32.75	0.0772839	0.1932	0.012274	0.0582664	0.0224645	0.178977	0.49252	0.773333
						32.7704	0.0793765	0.185057	0.0113143	0.0556508	0.0200418	0.1875	0.486766	0.76
						32.7909	0.0802665	0.193607	0.0127935	0.0515018	0.0224645	0.208807	0.500575	0.79619
						32.8114	0.0808919	0.18465	0.0126086	0.0500887	0.0240062	0.176136	0.513234	0.809524
						32.8318	0.0803146	0.179764	0.012503	0.0496678	0.022905	0.190341	0.494822	0.80381
						32.8523	0.0793284	0.200529	0.0125998	0.0471122	0.0232353	0.210227	0.483314	0.80381
						32.8728	0.0743975	0.19829	0.0130313	0.0475632	0.022024	0.204545	0.47756	0.801905
						32.8932	0.0708375	0.193404	0.0121244	0.0443763	0.0212532	0.237216	0.490219	0.712381
						32.9137	0.0672295	0.185261	0.0119835	0.044226	0.0210329	0.1875	0.50748	0.746667
						32.9341	0.065666	0.204397	0.0126703	0.0462103	0.0231252	0.242898	0.499425	0.780952
						32.9546	0.0596767	0.185464	0.0128904	0.0435946	0.0205924	0.242898	0.536249	0.769524
						32.9751	0.0598932	0.188314	0.0134979	0.0449475	0.0210329	0.245739	0.515535	0.750476
						32.9955	0.0581132	0.186889	0.0124413	0.0445567	0.0198216	0.231534	0.467204	0.79619
						33.016	0.0570549	0.201344	0.0126879	0.0440756	0.0204823	0.18892	0.459148	0.777143
						33.0365	0.05667	0.203787	0.0123005	0.0439854	0.0213633	0.234375	0.532796	0.769524
						33.0569	0.0563333	0.189332	0.0123533	0.0423619	0.0243365	0.205966	0.515535	0.780952
						33.0774	0.0560687	0.179153	0.0130049	0.0457894	0.0260984	0.193182	0.498274	0.790476
						33.0979	0.0574157	0.202565	0.0134803	0.0432338	0.0322652	0.177557	0.505178	0.748571
						33.1183	0.0551066	0.185871	0.013542	0.0435946	0.0372206	0.15483	0.469505	0.721905
						33.1388	0.0583297	0.191368	0.0127319	0.044256	0.0433873	0.163352	0.506329	0.752381
						33.1593	0.0571752	0.194218	0.0146426	0.0434443	0.0427266	0.113636	0.462601	0.779048
						33.1797	0.0590032	0.193811	0.0157608	0.0425423	0.0389825	0.12358	0.520138	0.767619
						33.2002	0.0613364	0.187296	0.016157	0.0432939	0.0382117	0.133523	0.524741	0.76
						33.2207	0.0647039	0.196865	0.0172048	0.0444064	0.0401938	0.129261	0.500575	0.76381
						33.2411	0.0633569	0.182207	0.0181557	0.0446769	0.0328158	0.12642	0.47641	0.754286
						33.2616	0.0644874	0.202158	0.0217393	0.0421214	0.0288514	0.112216	0.498274	0.72381
						33.282	0.0636455	0.200326	0.0248827	0.0463305	0.0248871	0.117898	0.544304	0.752381
						33.3025	0.0642709	0.190757	0.0291795	0.0446769	0.0233454	0.0909091	0.490219	0.773333
						33.323	0.0689614	0.188111	0.0347442	0.0471122	0.0194912	0.0866477	0.495972	0.721905
						33.3434	0.0678309	0.185871	0.0426246	0.0464207	0.0182799	0.0923295	0.539701	0.744762
						33.3639	0.0677587	0.197068	0.0464107	0.0454887	0.0191609	0.120739	0.466053	0.72381
						33.3844	0.0695146	0.197883	0.0461818	0.0453684	0.0145358	0.109375	0.434983	0.731429
						33.4048	0.0680233	0.182207	0.0371655	0.0455488	0.0135448	0.0965909	0.512083	0.75619
						33.4253	0.0708375	0.180782	0.0352901	0.0459397	0.0161876	0.0965909	0.466053	0.775238
						33.4458	0.0700919	0.192793	0.0380548	0.0452482	0.0133245	0.0923295	0.533947	0.746667
						33.4662	0.0702843	0.191164	0.0400711	0.0456691	0.0138751	0.105114	0.529344	0.729524
						33.4867	0.0728099	0.190147	0.0394196	0.0475933	0.012884	0.0724432	0.455696	0.718095
						33.5072	0.0730986	0.183428	0.0371391	0.0459998	0.0123334	0.0965909	0.530495	0.767619
						33.5276	0.0706692	0.192182	0.0311342	0.0466011	0.0127739	0.0866477	0.468354	0.779048
						33.5481	0.0672776	0.19035	0.0241166	0.0490063	0.0135448	0.09375	0.535098	0.71619
						33.5685	0.0661952	0.183836	0.0223204	0.049307	0.0124436	0.0823864	0.483314	0.731429
						33.589	0.0679752	0.187093	0.023016	0.0524037	0.0126638	0.0710227	0.464902	0.71619
						33.6095	0.0622504	0.189129	0.0209381	0.0551998	0.0147561	0.0738636	0.500575	0.784762
						33.6299	0.0613845	0.200733	0.0155935	0.0563423	0.0133245	0.0823864	0.490219	0.72381
						33.6504	0.058883	0.180782	0.013718	0.0618743	0.0143156	0.0994318	0.462601	0.710476
						33.6709	0.0581614	0.185464	0.0132866	0.0679775	0.0168484	0.0852273	0.491369	0.76381
						33.6913	0.0587867	0.197476	0.0130401	0.0711945	0.0170686	0.078125	0.43153	0.758095
						33.7118	0.0562852	0.194218	0.0131457	0.075133	0.0188305	0.0909091	0.471807	0.788571
						33.7323	0.05756	0.195643	0.0134363	0.0737801	0.0197115	0.0980114	0.495972	0.769524
						33.7527	0.0533266	0.200326	0.0122652	0.0722468	0.0248871	0.0980114	0.462601	0.809524
						33.7732	0.0552509	0.183632	0.0124766	0.0661435	0.0253276	0.0994318	0.489068	0.668571
						33.7937	0.0550825	0.199308	0.0129872	0.0658429	0.0317146	0.0852273	0.471807	0.712381
						33.8141	0.0544812	0.196661	0.0129608	0.067286	0.0336967	0.0852273	0.471807	0.699048
						33.8346	0.0545052	0.186279	0.0125734	0.062205	0.0383218	0.115057	0.452244	0.718095
						33.8551	0.0559965	0.180985	0.0125382	0.060371	0.039423	0.127841	0.470656	0.780952
						33.8755	0.0555876	0.201751	0.0123973	0.0572442	0.0433873	0.125	0.449942	0.737143
						33.896	0.0563573	0.194625	0.0123005	0.0564926	0.0459201	0.147727	0.418872	0.68381
						33.9164	0.0562371	0.196865	0.0131633	0.057124	0.0455897	0.136364	0.491369	0.702857
						33.9369	0.05756	0.19605	0.013269	0.0560717	0.0387623	0.150568	0.436133	0.699048
						33.9574	0.0550584	0.197883	0.0129344	0.0573344	0.0455897	0.146307	0.47756	0.685714
						33.9778	0.0578487	0.189129	0.0122476	0.0607919	0.0496641	0.143466	0.464902	0.651429
						33.9983	0.0590273	0.190147	0.012908	0.0612429	0.0444885	0.176136	0.438435	0.714286
						34.0188	0.058907	0.203583	0.0124854	0.0616037	0.0377712	0.153409	0.439586	0.731429
						34.0392	0.0583538	0.198901	0.0120715	0.0636782	0.0358991	0.205966	0.484465	0.727619
						34.0597	0.0623226	0.19259	0.0126615	0.0673461	0.0325955	0.205966	0.447641	0.718095
						34.0802	0.0628518	0.205212	0.0131986	0.063588	0.0336967	0.230114	0.495972	0.739048
						34.1006	0.0648723	0.194218	0.0125822	0.0620847	0.0308336	0.208807	0.451093	0.664762
						34.1211	0.0622023	0.205415	0.0130841	0.0636782	0.02753	0.204545	0.443038	0.68
						34.1416	0.0635734	0.188721	0.0136916	0.0616939	0.0236758	0.241477	0.433832	0.641905
						34.162	0.0613364	0.186075	0.0145105	0.0616638	0.0221341	0.224432	0.456847	0.662857
						34.1825	0.0640545	0.20114	0.015479	0.0610625	0.0210329	0.298295	0.414269	0.681905
						34.203	0.0619859	0.189739	0.0168966	0.058537	0.0222442	0.294034	0.474108	0.710476
						34.2234	0.0628518	0.190757	0.0188161	0.0565527	0.0216936	0.325284	0.434983	0.782857
						34.2439	0.0619618	0.1875	0.0194412	0.0546586	0.0233454	0.336648	0.467204	0.649524
						34.2643	0.0623467	0.193607	0.0204714	0.0568534	0.0255478	0.299716	0.440736	0.769524
						34.2848	0.0620099	0.188925	0.0183142	0.0588978	0.0267592	0.306818	0.449942	0.744762
						34.3053	0.0635253	0.200529	0.015796	0.0565828	0.0292919	0.315341	0.445339	0.657143
						34.3257	0.0646798	0.192997	0.0156287	0.0606416	0.0319348	0.289773	0.434983	0.714286
						34.3462	0.0663636	0.196661	0.0166853	0.0605514	0.0345777	0.244318	0.475259	0.615238
						34.3667	0.0680714	0.202769	0.0154614	0.0618442	0.0347979	0.221591	0.448792	0.699048
						34.3871	0.0697311	0.188721	0.0133218	0.0636481	0.0352384	0.252841	0.460299	0.72381
						34.4076	0.0682157	0.184243	0.013313	0.0664442	0.0309437	0.269886	0.464902	0.641905
						34.4281	0.0727859	0.1818	0.0126086	0.0696912	0.0270895	0.252841	0.422325	0.702857
						34.4485	0.0700438	0.187296	0.0128728	0.0770572	0.0260984	0.223011	0.457998	0.664762
						34.469	0.0660268	0.188925	0.0126174	0.0964794	0.0254377	0.21733	0.425777	0.697143
						34.4895	0.0666763	0.187907	0.0124501	0.105559	0.0235657	0.232955	0.443038	0.708571
						34.5099	0.0654977	0.200529	0.0123973	0.0900153	0.021143	0.210227	0.474108	0.714286
						34.5304	0.0616491	0.190961	0.0116401	0.0818677	0.0200418	0.205966	0.454545	0.689524
						34.5508	0.0602059	0.183225	0.0128464	0.0896245	0.0230151	0.21733	0.457998	0.700952
						34.5713	0.0599654	0.189129	0.0124325	0.0904663	0.0172888	0.196023	0.471807	0.704762
						34.5918	0.0584981	0.194625	0.0118866	0.0785304	0.0187204	0.166193	0.43038	0.691429
						34.6122	0.0569106	0.196254	0.011913	0.0703827	0.0225746	0.173295	0.43153	0.773333
						34.6327	0.0575841	0.207451	0.0118866	0.0682782	0.0254377	0.194602	0.460299	0.718095
						34.6532	0.0567662	0.19829	0.0120627	0.065452	0.0240062	0.150568	0.46145	0.687619
						34.6736	0.0578005	0.193607	0.0117281	0.0609122	0.0290717	0.130682	0.463751	0.668571
						34.6941	0.0576562	0.203583	0.0116577	0.0542377	0.0290717	0.161932	0.452244	0.653333
						34.7146	0.0578487	0.187907	0.0119835	0.0530652	0.0319348	0.180398	0.455696	0.699048
						34.735	0.0609275	0.210098	0.0116665	0.0531553	0.0417355	0.133523	0.408516	0.704762
						34.7555	0.0605426	0.202565	0.0116313	0.0520429	0.0428367	0.144886	0.489068	0.689524
						34.776	0.0607591	0.201344	0.0119835	0.0490364	0.0464707	0.178977	0.433832	0.733333
						34.7964	0.0609516	0.212744	0.0117193	0.0475331	0.052307	0.174716	0.448792	0.708571
						34.8169	0.0627315	0.215391	0.0114816	0.0447972	0.0470213	0.12642	0.421174	0.641905
						34.8374	0.0709338	0.219666	0.011869	0.0452181	0.0486731	0.151989	0.472957	0.697143
						34.8578	0.068793	0.218852	0.0121244	0.0441358	0.0492237	0.15483	0.462601	0.712381
						34.8783	0.0752153	0.219055	0.0117017	0.0471724	0.0497743	0.183239	0.481013	0.712381
						34.8987	0.0794968	0.218241	0.0128728	0.0433541	0.0556106	0.15767	0.481013	0.662857
						34.9192	0.0787992	0.208876	0.0127583	0.0454286	0.0568219	0.159091	0.410817	0.63619
						34.9397	0.0846202	0.209283	0.0122917	0.0476233	0.0603458	0.184659	0.497123	0.624762
						34.9601	0.0811084	0.21478	0.0125822	0.04609	0.0591345	0.178977	0.471807	0.601905
						34.9806	0.078222	0.198086	0.0127847	0.0464207	0.0557207	0.15483	0.425777	0.59619
						35.0011	0.0763217	0.195236	0.0129256	0.0446469	0.0535183	0.171875	0.438435	0.666667
						35.0215	0.0760572	0.193811	0.0131986	0.0459397	0.0551701	0.151989	0.405063	0.674286
						35.042	0.0736999	0.17671	0.0130841	0.0444364	0.0534082	0.147727	0.425777	0.71619
						35.0625	0.0716313	0.202769	0.0129696	0.0475933	0.0497743	0.178977	0.463751	0.645714
						35.0829	0.0689373	0.188518	0.0127407	0.0439854	0.0442683	0.130682	0.39931	0.704762
						35.1034	0.0649204	0.194422	0.0125558	0.0453985	0.035789	0.147727	0.424626	0.668571
						35.1239	0.0660028	0.186279	0.012635	0.0457292	0.0363396	0.132102	0.402762	0.68381
						35.1443	0.0621302	0.183225	0.0131193	0.0465109	0.0320449	0.125	0.398159	0.695238
						35.1648	0.0613364	0.183021	0.0122124	0.0459998	0.028411	0.100852	0.457998	0.647619
						35.1853	0.063405	0.19035	0.0127671	0.0455789	0.0268693	0.102273	0.454545	0.630476
						35.2057	0.062058	0.183225	0.0125646	0.0449475	0.0248871	0.0980114	0.416571	0.664762
						35.2262	0.0628758	0.181393	0.0123797	0.0457292	0.0241163	0.115057	0.422325	0.668571
						35.2466	0.0654496	0.1818	0.012142	0.0458796	0.0223544	0.112216	0.423475	0.620952
						35.2671	0.0664117	0.177524	0.012547	0.0445567	0.019271	0.0852273	0.417722	0.704762
						35.2876	0.0666282	0.173453	0.0124149	0.0478037	0.0169585	0.0909091	0.418872	0.626667
						35.308	0.0643672	0.190147	0.0123181	0.0479841	0.0182799	0.09375	0.421174	0.653333
						35.3285	0.0654255	0.190961	0.0115344	0.0490965	0.0189406	0.078125	0.457998	0.689524
						35.349	0.0612402	0.188721	0.0123445	0.0527645	0.0169585	0.0923295	0.43038	0.619048
						35.3694	0.0612402	0.189739	0.0113231	0.0546285	0.0185002	0.0880682	0.385501	0.660952
						35.3899	0.0602059	0.190554	0.012635	0.0609723	0.0175091	0.0809659	0.411968	0.64
						35.4104	0.0585943	0.183021	0.0119747	0.0560416	0.0175091	0.0710227	0.43038	0.689524
						35.4308	0.0575119	0.179764	0.0120539	0.0606416	0.0171787	0.0880682	0.437284	0.615238
						35.4513	0.0586424	0.188314	0.0126967	0.0619043	0.0218038	0.0894886	0.426928	0.641905
						35.4718	0.05756	0.190147	0.0114992	0.0659631	0.0221341	0.0696023	0.371692	0.666667
						35.4922	0.0550825	0.183632	0.0119483	0.0698716	0.023896	0.0724432	0.413119	0.76381
						35.5127	0.0544812	0.191572	0.0116929	0.0741108	0.0298425	0.0795455	0.456847	0.67619
						35.5331	0.0540241	0.187093	0.0122212	0.0736598	0.0273098	0.107955	0.408516	0.619048
						35.5536	0.0516188	0.186686	0.0122828	0.0799735	0.031164	0.0795455	0.451093	0.641905
						35.5741	0.0540001	0.184446	0.0126527	0.0785003	0.0390926	0.0653409	0.436133	0.638095
						35.5945	0.0539279	0.18241	0.011552	0.0774781	0.0382117	0.0724432	0.385501	0.647619
						35.615	0.0552749	0.194015	0.0120539	0.0708337	0.0341372	0.0752841	0.453395	0.651429
						35.6355	0.0527493	0.182818	0.0123269	0.0711043	0.0361194	0.0752841	0.420023	0.620952
						35.6559	0.0552268	0.193404	0.0124061	0.0692703	0.0341372	0.0894886	0.418872	0.622857
						35.6764	0.0560446	0.184446	0.0123533	0.0665945	0.0373307	0.0838068	0.375144	0.605714
						35.6969	0.0532063	0.193607	0.0117369	0.0626259	0.0345777	0.0980114	0.43038	0.718095
						35.7173	0.0547698	0.188111	0.0114288	0.0562821	0.0343574	0.0838068	0.43038	0.592381
						35.7378	0.0558041	0.181393	0.0116577	0.053937	0.0389825	0.125	0.418872	0.695238
						35.7583	0.0559244	0.194218	0.0120627	0.0520429	0.0377712	0.0980114	0.405063	0.68381
						35.7787	0.0545533	0.190147	0.0110942	0.0518024	0.0345777	0.102273	0.422325	0.659048
						35.7992	0.0546976	0.187296	0.0123973	0.0473528	0.0381015	0.0965909	0.411968	0.626667
						35.8197	0.0542647	0.199104	0.0114024	0.0477737	0.0392027	0.117898	0.437284	0.645714
						35.8401	0.0548901	0.185057	0.0116841	0.0452181	0.0425063	0.113636	0.44649	0.72
						35.8606	0.0528455	0.175896	0.0114112	0.0459096	0.0415153	0.112216	0.394707	0.653333
						35.881	0.0530139	0.195643	0.0114904	0.0429632	0.0426165	0.0951705	0.383199	0.649524
						35.9015	0.0525809	0.195033	0.0115432	0.0478639	0.0361194	0.116477	0.388953	0.700952
						35.922	0.0538317	0.183836	0.0116577	0.0430835	0.0381015	0.105114	0.385501	0.693333
						35.9424	0.0530861	0.202362	0.0124237	0.0435345	0.0363396	0.112216	0.393556	0.674286
						35.9629	0.0535431	0.183428	0.0116137	0.0432338	0.033036	0.113636	0.414269	0.626667
						35.9834	0.0531582	0.186686	0.0117281	0.0425123	0.0300628	0.120739	0.451093	0.628571
						36.0038	0.0533507	0.194218	0.0120187	0.0450377	0.0273098	0.120739	0.386651	0.649524
						36.0243	0.0527974	0.188721	0.0114904	0.0447671	0.0270895	0.0965909	0.402762	0.693333
						36.0448	0.0536393	0.184039	0.0114816	0.0426325	0.0276401	0.115057	0.402762	0.659048
						36.0652	0.0512339	0.185057	0.0116841	0.0433541	0.0281907	0.109375	0.391254	0.617143
						36.0857	0.0552268	0.177524	0.0119923	0.0424521	0.0291818	0.0994318	0.433832	0.697143
						36.1062	0.0531342	0.196865	0.0114464	0.0444966	0.0314943	0.119318	0.376295	0.659048
						36.1266	0.0555155	0.196254	0.0118602	0.0443462	0.0370003	0.0965909	0.43153	0.678095
						36.1471	0.0563573	0.1818	0.0117017	0.0421214	0.0370003	0.120739	0.418872	0.6
						36.1676	0.0544812	0.175692	0.0115961	0.0438953	0.0382117	0.132102	0.429229	0.655238
						36.188	0.053038	0.195033	0.0119395	0.0464809	0.0386521	0.109375	0.411968	0.580952
						36.2085	0.0578727	0.187093	0.0109181	0.0451881	0.0324854	0.09375	0.395857	0.739048
						36.2289	0.0582816	0.199511	0.0121244	0.045639	0.0338068	0.106534	0.421174	0.662857
						36.2494	0.056213	0.182614	0.0123357	0.0459998	0.032155	0.12642	0.425777	0.611429
						36.2699	0.0577765	0.192997	0.0120451	0.0457894	0.0252175	0.143466	0.403913	0.584762
						36.2903	0.0597008	0.190961	0.0123357	0.0478037	0.0248871	0.119318	0.425777	0.662857
						36.3108	0.0587386	0.190757	0.0123093	0.0519227	0.0237859	0.140625	0.405063	0.704762
						36.3313	0.0620821	0.189536	0.0116313	0.0533658	0.0226847	0.143466	0.41542	0.662857
						36.3517	0.0630923	0.199308	0.0126439	0.059469	0.0200418	0.15625	0.425777	0.649524
						36.3722	0.0635974	0.196458	0.011869	0.0602207	0.0226847	0.15483	0.407365	0.681905
						36.3927	0.0673738	0.198901	0.0117722	0.0601605	0.0215835	0.163352	0.421174	0.653333
						36.4131	0.0696589	0.200326	0.011825	0.0577253	0.0233454	0.193182	0.401611	0.622857
						36.4336	0.071054	0.204397	0.0120803	0.0562821	0.0226847	0.194602	0.395857	0.655238
						36.4541	0.077356	0.202972	0.0113583	0.0577553	0.0252175	0.208807	0.428078	0.678095
						36.4745	0.0837543	0.205619	0.011869	0.0588076	0.0213633	0.204545	0.407365	0.64381
						36.495	0.0842353	0.203583	0.0120715	0.0581762	0.020152	0.191761	0.408516	0.586667
						36.5154	0.0914273	0.201954	0.0121332	0.0577553	0.0240062	0.197443	0.403913	0.634286
						36.5359	0.0913552	0.19605	0.012547	0.0619043	0.024777	0.191761	0.392405	0.653333
						36.5564	0.0884928	0.206026	0.0121244	0.0642494	0.0212532	0.171875	0.410817	0.626667
						36.5768	0.0891663	0.20399	0.0117546	0.0643997	0.022905	0.203125	0.390104	0.607619
						36.5973	0.0868812	0.191572	0.0118602	0.0671958	0.0226847	0.197443	0.403913	0.620952
						36.6178	0.0819503	0.183632	0.0120363	0.0618141	0.0202621	0.180398	0.392405	0.674286
						36.6382	0.0805792	0.19035	0.0124678	0.0621148	0.0207026	0.180398	0.383199	0.611429
						36.6587	0.0758647	0.187907	0.0124766	0.0636481	0.0231252	0.176136	0.359033	0.577143
						36.6792	0.0744696	0.192182	0.0127231	0.0670154	0.022024	0.181818	0.428078	0.666667
						36.6996	0.0738923	0.188721	0.0126439	0.0630769	0.0194912	0.184659	0.391254	0.699048
						36.7201	0.07014	0.193404	0.0126967	0.06452	0.0166281	0.191761	0.401611	0.651429
						36.7406	0.0743253	0.187296	0.0134803	0.0641592	0.0187204	0.201705	0.423475	0.60381
						36.761	0.0770433	0.193404	0.0131457	0.0636481	0.015637	0.228693	0.406214	0.613333
						36.7815	0.0761293	0.189739	0.0141407	0.066354	0.0182799	0.210227	0.417722	0.59619
						36.802	0.0768509	0.191775	0.0141759	0.0668651	0.0139852	0.208807	0.438435	0.670476
						36.8224	0.0742531	0.183632	0.0158048	0.0584468	0.0202621	0.215909	0.432681	0.634286
						36.8429	0.076009	0.177932	0.0163067	0.0551397	0.0225746	0.271307	0.416571	0.558095
						36.8633	0.075552	0.186482	0.0184815	0.0546285	0.0202621	0.231534	0.385501	0.649524
						36.8838	0.068793	0.196254	0.020489	0.0534861	0.0219139	0.237216	0.387802	0.611429
						36.9043	0.0675663	0.184243	0.0233858	0.0513514	0.0218038	0.223011	0.385501	0.655238
						36.9247	0.0681676	0.187907	0.0256663	0.0487959	0.0198216	0.214489	0.420023	0.590476
						36.9452	0.0657141	0.185871	0.0265292	0.0471724	0.0203722	0.221591	0.392405	0.638095
						36.9657	0.0622504	0.191572	0.023606	0.0448874	0.0233454	0.22017	0.391254	0.64381
						36.9861	0.0608313	0.193607	0.019362	0.0433541	0.0210329	0.211648	0.407365	0.68
						37.0066	0.0614086	0.1818	0.0191947	0.045158	0.0224645	0.207386	0.449942	0.695238
						37.0271	0.0614807	0.189536	0.0194589	0.0438652	0.0224645	0.184659	0.416571	0.664762
						37.0475	0.0574397	0.183836	0.017874	0.0434142	0.0204823	0.210227	0.365938	0.657143
						37.068	0.0595565	0.187704	0.0158312	0.0418809	0.021143	0.232955	0.379747	0.697143
						37.0885	0.0604945	0.192386	0.013313	0.0427227	0.0235657	0.196023	0.39931	0.645714
						37.1089	0.0590273	0.199919	0.0126262	0.0437149	0.025658	0.176136	0.361335	0.546667
						37.1294	0.0586424	0.185057	0.0125558	0.0441358	0.0324854	0.191761	0.398159	0.678095
						37.1499	0.0577284	0.186482	0.0120627	0.0458495	0.0351283	0.22017	0.398159	0.670476
						37.1703	0.0603983	0.188721	0.0122652	0.0444064	0.0386521	0.208807	0.38435	0.666667
						37.1908	0.0591716	0.187093	0.0125998	0.0459096	0.0387623	0.205966	0.390104	0.651429
						37.2112	0.0605426	0.201344	0.0123533	0.043775	0.0371105	0.177557	0.373993	0.579048
						37.2317	0.0633329	0.193404	0.0120363	0.0422717	0.0350182	0.228693	0.424626	0.601905
						37.2522	0.0625391	0.197476	0.0128199	0.0440155	0.0324854	0.21875	0.417722	0.601905
						37.2726	0.0650407	0.186686	0.01223	0.0423018	0.0299526	0.208807	0.398159	0.704762
						37.2931	0.0666763	0.191979	0.0124589	0.0452482	0.024777	0.225852	0.398159	0.641905
						37.3136	0.0677346	0.17386	0.0121772	0.0454286	0.0259883	0.230114	0.378596	0.59619
						37.334	0.0681195	0.203787	0.0131633	0.0445567	0.0268693	0.198864	0.375144	0.689524
						37.3545	0.064752	0.188925	0.0131369	0.048826	0.0225746	0.221591	0.380898	0.670476
						37.375	0.065666	0.188925	0.0134099	0.0455488	0.0237859	0.211648	0.368239	0.659048
						37.3954	0.0649204	0.19544	0.0137004	0.049758	0.0224645	0.190341	0.388953	0.64
						37.4159	0.0629961	0.19544	0.0149948	0.0503893	0.022905	0.176136	0.413119	0.63619
						37.4364	0.0627796	0.180171	0.0164124	0.0535462	0.0253276	0.21733	0.361335	0.598095
						37.4568	0.0601097	0.200122	0.0171696	0.0552298	0.0288514	0.1875	0.421174	0.689524
						37.4773	0.0595565	0.183428	0.0194941	0.0601004	0.0351283	0.204545	0.402762	0.592381
						37.4977	0.0609516	0.188518	0.0209293	0.0572442	0.0333664	0.169034	0.368239	0.615238
						37.5182	0.0578487	0.189332	0.0234475	0.0583266	0.0392027	0.163352	0.413119	0.628571
						37.5387	0.0586905	0.186686	0.0211318	0.0595292	0.0344676	0.170455	0.401611	0.704762
						37.5591	0.0549622	0.191572	0.0181117	0.058086	0.0355688	0.159091	0.408516	0.60381
						37.5796	0.0547458	0.189332	0.0173545	0.0535161	0.0342473	0.149148	0.41542	0.647619
						37.6001	0.0558041	0.18465	0.0173281	0.0524939	0.033917	0.146307	0.437284	0.634286
						37.6205	0.0546976	0.182003	0.0170639	0.0529148	0.032155	0.151989	0.380898	0.609524
						37.641	0.056646	0.189536	0.0158753	0.0489462	0.0344676	0.12358	0.367089	0.628571
						37.6615	0.0542647	0.187296	0.0143344	0.0486756	0.0317146	0.149148	0.373993	0.670476
						37.6819	0.053952	0.177728	0.0132162	0.0454286	0.0295122	0.137784	0.401611	0.628571
						37.7024	0.0545774	0.17101	0.0129256	0.0433841	0.0297324	0.143466	0.392405	0.67619
						37.7229	0.0543609	0.187093	0.0132866	0.0472024	0.0313842	0.180398	0.38435	0.687619
						37.7433	0.0535912	0.177321	0.0134979	0.0438652	0.0289616	0.151989	0.376295	0.592381
						37.7638	0.0521961	0.182614	0.0142375	0.044226	0.0306134	0.170455	0.357883	0.620952
						37.7843	0.0537836	0.193404	0.0145721	0.0452482	0.0291818	0.161932	0.365938	0.674286
						37.8047	0.0540001	0.172842	0.0145809	0.0431436	0.0283008	0.169034	0.402762	0.575238
						37.8252	0.0524126	0.18241	0.0162803	0.0422417	0.0314943	0.134943	0.405063	0.655238
						37.8456	0.0530861	0.188314	0.0189746	0.0445266	0.0292919	0.12358	0.38435	0.693333
						37.8661	0.0521239	0.189332	0.0198639	0.0440155	0.029402	0.149148	0.395857	0.657143
						37.8866	0.0530861	0.174674	0.019362	0.0436848	0.0285211	0.161932	0.401611	0.670476
						37.907	0.0541204	0.187296	0.020401	0.0447371	0.0279705	0.119318	0.391254	0.634286
						37.9275	0.0547217	0.180171	0.0199343	0.0453985	0.0289616	0.129261	0.436133	0.565714
						37.948	0.0533507	0.176303	0.019362	0.0454887	0.028411	0.120739	0.407365	0.64
						37.9684	0.0526772	0.187704	0.0171608	0.0450077	0.0280806	0.107955	0.359033	0.620952
						37.9889	0.0545052	0.177321	0.0154702	0.0461501	0.0287413	0.105114	0.386651	0.626667
						38.0094	0.0538317	0.18241	0.0159897	0.046541	0.0289616	0.0866477	0.424626	0.59619
						38.0298	0.0541204	0.183428	0.0159105	0.0467815	0.0270895	0.09375	0.370541	0.598095
						38.0503	0.0557079	0.182003	0.0133042	0.0457894	0.0242264	0.122159	0.365938	0.634286
						38.0708	0.0577524	0.169992	0.0127407	0.0468416	0.0246669	0.115057	0.386651	0.558095
						38.0912	0.0558041	0.177117	0.0125646	0.0453384	0.0255478	0.105114	0.376295	0.64381
						38.1117	0.059821	0.1818	0.0125118	0.0445868	0.0223544	0.107955	0.428078	0.609524
						38.1322	0.0601097	0.186482	0.0120099	0.0475331	0.0248871	0.102273	0.41542	0.657143
						38.1526	0.0586424	0.175081	0.0119218	0.0463305	0.0268693	0.102273	0.428078	0.628571
						38.1731	0.0587627	0.176099	0.0120803	0.0471724	0.026649	0.103693	0.375144	0.699048
						38.1935	0.0646798	0.17895	0.0128111	0.0471423	0.0271996	0.122159	0.357883	0.579048
						38.214	0.0631885	0.182207	0.0122476	0.0499384	0.0331461	0.0980114	0.406214	0.630476
						38.2345	0.0666763	0.182207	0.0119923	0.047022	0.0389825	0.133523	0.35443	0.700952
						38.2549	0.0684562	0.185668	0.0116049	0.0504795	0.0428367	0.12358	0.357883	0.678095
						38.2754	0.0705489	0.180375	0.0125206	0.0496978	0.0442683	0.117898	0.426928	0.647619
						38.2959	0.0711021	0.189943	0.0121772	0.0493972	0.044048	0.119318	0.375144	0.660952
						38.3163	0.0745177	0.183225	0.0116929	0.0547187	0.0447087	0.132102	0.385501	0.657143
						38.3368	0.0740126	0.182818	0.0126967	0.0500586	0.0434974	0.109375	0.409666	0.611429
						38.3573	0.0720883	0.183021	0.0122036	0.0556508	0.0383218	0.130682	0.402762	0.659048
						38.3777	0.0711983	0.177117	0.012996	0.056673	0.035789	0.130682	0.408516	0.702857
						38.3982	0.0693222	0.195033	0.0123357	0.0557109	0.0355688	0.110795	0.44649	0.649524
						38.4187	0.0673257	0.182003	0.0124413	0.0590481	0.0291818	0.122159	0.391254	0.649524
						38.4391	0.0658825	0.185057	0.0122917	0.0648808	0.0281907	0.146307	0.383199	0.580952
						38.4596	0.0610718	0.177117	0.0122828	0.0697814	0.0207026	0.119318	0.368239	0.624762
						38.48	0.0628037	0.177728	0.0123797	0.0720063	0.0222442	0.134943	0.38435	0.605714
						38.5005	0.0573435	0.188925	0.0124942	0.0779291	0.0190508	0.129261	0.420023	0.624762
						38.521	0.0567903	0.175896	0.0130753	0.0837016	0.0157472	0.115057	0.434983	0.624762
						38.5414	0.0578246	0.188721	0.0130049	0.0864977	0.016518	0.140625	0.340621	0.681905
						38.5619	0.0557079	0.19544	0.0129696	0.0906166	0.0148662	0.127841	0.359033	0.657143
						38.5824	0.0573195	0.177728	0.0136036	0.0864676	0.0122233	0.139205	0.432681	0.626667
						38.6028	0.0575841	0.17671	0.0140174	0.088031	0.012884	0.0994318	0.390104	0.672381
						38.6233	0.0581854	0.187296	0.0138413	0.0808755	0.0111221	0.119318	0.432681	0.657143
						38.6438	0.0559244	0.19544	0.0143872	0.0736899	0.0129942	0.127841	0.368239	0.655238
						38.6642	0.0551306	0.192182	0.0148011	0.0742912	0.0124436	0.120739	0.364787	0.664762
						38.6847	0.0570549	0.183836	0.0162979	0.0714951	0.0142055	0.122159	0.397008	0.659048
						38.7052	0.0585462	0.190757	0.0176626	0.0682782	0.0127739	0.119318	0.391254	0.670476
						38.7256	0.0554914	0.181393	0.0183318	0.064039	0.0105715	0.129261	0.416571	0.619048
						38.7461	0.0559484	0.205822	0.0183318	0.0599501	0.0115626	0.134943	0.385501	0.672381
						38.7666	0.0552509	0.194218	0.0161482	0.0577253	0.0116727	0.127841	0.416571	0.647619
						38.787	0.05756	0.203787	0.0144577	0.0591985	0.0135448	0.129261	0.390104	0.68
						38.8075	0.058474	0.192386	0.0155231	0.0547488	0.0143156	0.119318	0.417722	0.668571
						38.8279	0.0598932	0.185871	0.0153117	0.0583266	0.0143156	0.129261	0.441887	0.649524
						38.8484	0.059821	0.186686	0.0152941	0.0594991	0.0157472	0.147727	0.394707	0.592381
						38.8689	0.0608313	0.181596	0.0147834	0.0607318	0.017399	0.137784	0.428078	0.59619
						38.8893	0.0598691	0.199919	0.0140791	0.0626259	0.0171787	0.140625	0.441887	0.590476
						38.9098	0.059797	0.190147	0.0141495	0.0602808	0.0224645	0.166193	0.385501	0.638095
						38.9303	0.0562611	0.188518	0.014035	0.0572442	0.0267592	0.151989	0.39931	0.681905
						38.9507	0.0564776	0.183225	0.0150828	0.0559815	0.023896	0.151989	0.436133	0.700952
						38.9712	0.0554193	0.193404	0.0164476	0.0567331	0.0263187	0.140625	0.365938	0.659048
						38.9917	0.0558763	0.180985	0.0171608	0.0525841	0.0227948	0.143466	0.365938	0.620952
						39.0121	0.0536152	0.189332	0.0199167	0.0544181	0.0265389	0.161932	0.416571	0.609524
						39.0326	0.0573435	0.187093	0.022294	0.0505998	0.0244466	0.18608	0.436133	0.659048
						39.0531	0.0569106	0.187296	0.0292763	0.0512913	0.0265389	0.164773	0.385501	0.609524
						39.0735	0.0560446	0.185871	0.0352196	0.0517723	0.0299526	0.15625	0.428078	0.567619
						39.094	0.0583778	0.183836	0.0442271	0.0498782	0.026649	0.1875	0.43153	0.659048
						39.1145	0.0552749	0.185668	0.0522659	0.0505096	0.0317146	0.191761	0.401611	0.609524
						39.1349	0.0545774	0.188314	0.0582885	0.051622	0.0280806	0.1875	0.406214	0.615238
						39.1554	0.0556117	0.194218	0.0556999	0.0527344	0.0268693	0.201705	0.409666	0.655238
						39.1758	0.0543368	0.175081	0.0415768	0.0523737	0.0285211	0.214489	0.388953	0.55619
						39.1963	0.0531342	0.176914	0.0345241	0.0540874	0.0303931	0.200284	0.393556	0.615238
						39.2168	0.0527974	0.197476	0.0336259	0.0563423	0.0288514	0.191761	0.416571	0.689524
						39.2372	0.0550825	0.185464	0.0339077	0.0558312	0.030283	0.190341	0.43153	0.609524
						39.2577	0.0542647	0.184446	0.0321115	0.0603109	0.0267592	0.201705	0.417722	0.655238
						39.2782	0.053519	0.172842	0.0239846	0.0624756	0.0246669	0.171875	0.432681	0.577143
						39.2986	0.0540963	0.176507	0.018235	0.0658729	0.0236758	0.198864	0.437284	0.651429
						39.3191	0.0518353	0.178542	0.0163683	0.0651213	0.0222442	0.164773	0.420023	0.668571
						39.3396	0.0498388	0.1875	0.0166237	0.0707736	0.0210329	0.159091	0.434983	0.590476
						39.36	0.0494059	0.179764	0.017513	0.0704729	0.0149763	0.163352	0.462601	0.626667
						39.3805	0.0534228	0.180375	0.0193972	0.0700821	0.0189406	0.167614	0.422325	0.584762
						39.401	0.0536874	0.177524	0.0211494	0.0729984	0.0199317	0.147727	0.424626	0.632381
						39.4214	0.0527253	0.173046	0.0230601	0.0684586	0.0209228	0.132102	0.464902	0.632381
						39.4419	0.0522442	0.187093	0.0273392	0.0679775	0.0171787	0.140625	0.403913	0.626667
						39.4623	0.053952	0.182207	0.031231	0.0658429	0.0150864	0.132102	0.407365	0.624762
						39.4828	0.0533747	0.192386	0.0363731	0.0648207	0.0179496	0.137784	0.445339	0.659048
						39.5033	0.054385	0.193404	0.0379668	0.0655422	0.0150864	0.150568	0.39931	0.622857
						39.5237	0.054842	0.172638	0.036558	0.0641592	0.014646	0.132102	0.469505	0.624762
						39.5442	0.0567662	0.184446	0.0360561	0.0665344	0.0159674	0.0994318	0.43153	0.605714
						39.5647	0.0564536	0.174471	0.0361442	0.0763056	0.013765	0.112216	0.397008	0.64381
						39.5851	0.0558282	0.189943	0.031187	0.0716755	0.0131043	0.133523	0.411968	0.659048
						39.6056	0.0570549	0.179357	0.0258776	0.0587775	0.0139852	0.115057	0.420023	0.611429
						39.6261	0.0567181	0.182003	0.0233066	0.0563423	0.014646	0.0980114	0.401611	0.647619
						39.6465	0.0564295	0.17101	0.0223821	0.0561919	0.0134346	0.0838068	0.387802	0.624762
						39.667	0.0571511	0.189943	0.0207356	0.0593488	0.0123334	0.129261	0.418872	0.657143
						39.6875	0.0561168	0.191979	0.0185343	0.0558312	0.0126638	0.112216	0.424626	0.664762
						39.7079	0.0562371	0.1875	0.0145105	0.0509906	0.012884	0.103693	0.402762	0.613333
						39.7284	0.0573435	0.180171	0.0140174	0.0481946	0.0175091	0.107955	0.407365	0.672381
						39.7489	0.0541444	0.182003	0.012864	0.0455789	0.01839	0.100852	0.413119	0.685714
						39.7693	0.0555876	0.174267	0.0130929	0.0450077	0.0143156	0.0965909	0.383199	0.615238
						39.7898	0.0556117	0.178339	0.0129168	0.0457593	0.0179496	0.0823864	0.409666	0.64
						39.8102	0.0518593	0.171621	0.0127759	0.0436247	0.0205924	0.106534	0.433832	0.628571
						39.8307	0.0532785	0.183225	0.0129256	0.0454286	0.0213633	0.0965909	0.449942	0.666667
						39.8512	0.0535671	0.188111	0.0125646	0.0448874	0.022024	0.0909091	0.36939	0.613333
						39.8716	0.0533507	0.18465	0.0123093	0.0422717	0.0253276	0.102273	0.393556	0.68
						39.8921	0.0539039	0.184243	0.0127231	0.0444966	0.0281907	0.0809659	0.406214	0.63619
						39.9126	0.053038	0.1875	0.0123181	0.0419109	0.0316044	0.103693	0.416571	0.657143
						39.933	0.0514023	0.180578	0.0124237	0.0422116	0.0287413	0.102273	0.380898	0.638095
						39.9535	0.051258	0.180578	0.0124237	0.0450979	0.0298425	0.110795	0.409666	0.558095
						39.974	0.0501756	0.178339	0.0124061	0.0454887	0.0273098	0.119318	0.391254	0.666667
						39.9944	0.0500313	0.179357	0.0129696	0.0448874	0.0287413	0.119318	0.370541	0.630476
						40.0149	0.0518353	0.188721	0.012591	0.0426024	0.0300628	0.12358	0.423475	0.672381
						40.0354	0.0506326	0.177728	0.012591	0.04146	0.0274199	0.0894886	0.367089	0.590476
						40.0558	0.0504642	0.177728	0.0126439	0.0417306	0.0274199	0.0852273	0.411968	0.641905
						40.0763	0.0512821	0.172638	0.0129784	0.0427528	0.0325955	0.140625	0.373993	0.649524
						40.0967	0.0500072	0.173656	0.0132514	0.0435044	0.0327056	0.122159	0.40046	0.645714
						40.1172	0.0497907	0.17956	0.0131721	0.0425123	0.0313842	0.149148	0.385501	0.645714
						40.1377	0.0503921	0.184039	0.0137445	0.0425724	0.0280806	0.161932	0.441887	0.664762
						40.1581	0.0487324	0.183632	0.0134891	0.0416103	0.0312741	0.142045	0.413119	0.64
						40.1786	0.0504883	0.183021	0.013674	0.0416704	0.031164	0.146307	0.429229	0.660952
						40.1991	0.0506807	0.184446	0.0139206	0.0423319	0.0246669	0.15767	0.426928	0.579048
						40.2195	0.0510175	0.17671	0.0142287	0.0419109	0.0236758	0.161932	0.408516	0.64381
						40.24	0.0525088	0.18465	0.0137797	0.0406181	0.0214734	0.149148	0.391254	0.554286
						40.2605	0.0518593	0.180578	0.0147042	0.0415502	0.0209228	0.153409	0.398159	0.647619
						40.2809	0.0498869	0.182207	0.0138325	0.040077	0.01839	0.205966	0.409666	0.638095
						40.3014	0.0511137	0.186889	0.0140086	0.0433841	0.0153067	0.149148	0.398159	0.59619
						40.3219	0.0562611	0.183836	0.0131986	0.0413397	0.0147561	0.181818	0.433832	0.628571
						40.3423	0.0531342	0.185464	0.012996	0.0435044	0.0133245	0.190341	0.402762	0.668571
						40.3628	0.0529417	0.189739	0.0142023	0.0448874	0.0125537	0.191761	0.43153	0.638095
						40.3833	0.0542887	0.182818	0.0138677	0.0430835	0.0122233	0.191761	0.432681	0.666667
						40.4037	0.0513061	0.172638	0.0132514	0.0444064	0.0123334	0.18608	0.407365	0.659048
						40.4242	0.0541685	0.180375	0.0138237	0.0438953	0.0129942	0.18608	0.387802	0.64
						40.4446	0.0543609	0.175692	0.0147218	0.0434443	0.0114525	0.166193	0.406214	0.664762
						40.4651	0.0533747	0.176507	0.0148099	0.0433541	0.0122233	0.213068	0.386651	0.662857
						40.4856	0.0525809	0.178746	0.0155495	0.0429933	0.0135448	0.21875	0.454545	0.670476
						40.506	0.0557319	0.178746	0.0163507	0.0437149	0.0116727	0.183239	0.402762	0.60381
						40.5265	0.0565257	0.177321	0.0179796	0.0456691	0.0149763	0.18892	0.421174	0.580952
						40.547	0.0554193	0.183021	0.0190274	0.0430534	0.0147561	0.191761	0.453395	0.653333
						40.5674	0.0552268	0.17895	0.0184199	0.0409489	0.0189406	0.18892	0.420023	0.609524
						40.5879	0.0552268	0.182207	0.0174513	0.043775	0.0196014	0.164773	0.424626	0.634286
						40.6084	0.0565017	0.186482	0.015752	0.0434743	0.019271	0.150568	0.448792	0.626667
						40.6288	0.0582335	0.183021	0.0149948	0.0466613	0.0160775	0.161932	0.410817	0.592381
						40.6493	0.0573195	0.17386	0.0154614	0.0471724	0.0153067	0.15483	0.453395	0.72381
						40.6698	0.0554193	0.200122	0.0156287	0.0463305	0.0164079	0.164773	0.433832	0.67619
						40.6902	0.053495	0.174064	0.0142551	0.0464508	0.0161876	0.160511	0.43038	0.628571
						40.7107	0.054866	0.19605	0.013674	0.045639	0.0134346	0.146307	0.423475	0.64
						40.7312	0.0549863	0.172435	0.0133218	0.0461802	0.0147561	0.129261	0.401611	0.558095
						40.7516	0.0532785	0.188111	0.0131017	0.0491266	0.00858936	0.109375	0.474108	0.630476
						40.7721	0.0525088	0.179967	0.0126174	0.0478037	0.0115626	0.134943	0.475259	0.647619
						40.7925	0.0498869	0.179967	0.0129168	0.0471122	0.0112322	0.122159	0.413119	0.622857
						40.813	0.0519796	0.180985	0.0133218	0.0485253	0.00847924	0.12358	0.422325	0.586667
						40.8335	0.0541204	0.19035	0.0144136	0.046541	0.0103513	0.129261	0.448792	0.687619
						40.8539	0.0544331	0.165106	0.0140791	0.0448573	0.00925008	0.122159	0.424626	0.655238
						40.8744	0.0519074	0.178339	0.0142551	0.0448573	0.00902984	0.122159	0.454545	0.666667
						40.8949	0.0503921	0.172638	0.0137797	0.043775	0.0122233	0.143466	0.434983	0.660952
						40.9153	0.0546014	0.192386	0.0144401	0.0450979	0.0099108	0.129261	0.445339	0.620952
						40.9358	0.0507048	0.170603	0.0145193	0.0448573	0.0105715	0.160511	0.395857	0.619048
						40.9563	0.0536152	0.183428	0.0144224	0.0449776	0.00858936	0.107955	0.421174	0.649524
						40.9767	0.0532304	0.168974	0.013903	0.0423619	0.0104614	0.103693	0.424626	0.56381
						40.9972	0.0546736	0.177117	0.0149507	0.0450377	0.00913996	0.12642	0.441887	0.687619
						41.0177	0.0537355	0.172638	0.0148451	0.0431737	0.00958044	0.140625	0.43153	0.645714
						41.0381	0.0518593	0.17671	0.0154702	0.0421515	0.00980068	0.150568	0.414269	0.598095
						41.0586	0.0530861	0.188925	0.0155583	0.0450979	0.0116727	0.134943	0.460299	0.60381
						41.079	0.0524366	0.187704	0.0155935	0.0436848	0.0102412	0.117898	0.406214	0.605714
						41.0995	0.052605	0.183836	0.0148011	0.045639	0.0147561	0.150568	0.402762	0.601905
						41.12	0.0526772	0.185057	0.0147922	0.0456992	0.0138751	0.159091	0.405063	0.708571
						41.1404	0.0500072	0.186686	0.0144136	0.0452783	0.0148662	0.15625	0.423475	0.68
						41.1609	0.0513061	0.186279	0.0149948	0.0482547	0.0159674	0.150568	0.406214	0.660952
						41.1814	0.0527012	0.199308	0.0132954	0.0472325	0.0166281	0.159091	0.434983	0.712381
						41.2018	0.0528696	0.187704	0.0135155	0.0487959	0.0150864	0.169034	0.387802	0.670476
						41.2223	0.0529417	0.182818	0.0131545	0.0529449	0.0142055	0.181818	0.410817	0.611429
						41.2428	0.0535912	0.194015	0.0127759	0.0520129	0.0147561	0.15767	0.463751	0.617143
						41.2632	0.0549863	0.193404	0.0121156	0.0523737	0.0120031	0.169034	0.401611	0.67619
						41.2837	0.0543609	0.17671	0.0133042	0.0535161	0.0133245	0.169034	0.405063	0.641905
						41.3042	0.0544331	0.193811	0.0125646	0.053907	0.0115626	0.203125	0.423475	0.601905
						41.3246	0.0533988	0.185464	0.0125382	0.0551096	0.0127739	0.242898	0.382048	0.620952
						41.3451	0.0555155	0.18465	0.012635	0.0580259	0.0117828	0.194602	0.394707	0.68
						41.3656	0.0549141	0.191572	0.0127583	0.0564625	0.0109019	0.190341	0.402762	0.674286
						41.386	0.0513061	0.1875	0.0131105	0.0544181	0.0132144	0.200284	0.406214	0.632381
						41.4065	0.0545774	0.181189	0.012864	0.0569135	0.0106816	0.204545	0.448792	0.64381
						41.4269	0.0510656	0.181393	0.0131105	0.0564926	0.0124436	0.200284	0.41542	0.626667
						41.4474	0.0557079	0.19259	0.0127495	0.0566128	0.0106816	0.230114	0.385501	0.598095
						41.4679	0.0541204	0.187296	0.0135684	0.0575449	0.011012	0.205966	0.376295	0.710476
						41.4883	0.0545293	0.183021	0.0131545	0.057154	0.0114525	0.228693	0.385501	0.615238
						41.5088	0.0557319	0.17956	0.013991	0.0591083	0.0113424	0.205966	0.401611	0.588571
						41.5293	0.0549622	0.174674	0.0138061	0.058537	0.0113424	0.213068	0.401611	0.634286
						41.5497	0.0556838	0.192997	0.0143784	0.0615435	0.0129942	0.198864	0.385501	0.678095
						41.5702	0.0576803	0.195847	0.0150476	0.0588076	0.0151966	0.193182	0.416571	0.670476
						41.5907	0.0568625	0.187907	0.0148451	0.0619043	0.0138751	0.194602	0.416571	0.632381
						41.6111	0.0539279	0.196254	0.0166501	0.0633775	0.0135448	0.205966	0.406214	0.628571
						41.6316	0.0563814	0.191572	0.0186312	0.0623553	0.0153067	0.178977	0.394707	0.702857
						41.6521	0.0570068	0.192182	0.0199519	0.0607919	0.0207026	0.22017	0.402762	0.647619
						41.6725	0.0589551	0.199308	0.0227695	0.0604311	0.0214734	0.18892	0.321059	0.609524
						41.693	0.0599654	0.196865	0.0263091	0.0580259	0.0205924	0.213068	0.395857	0.590476
						41.7135	0.0606389	0.195847	0.031953	0.0552599	0.0223544	0.227273	0.39931	0.647619
						41.7339	0.0615048	0.196254	0.0376674	0.0542978	0.0280806	0.234375	0.43038	0.647619
						41.7544	0.0616491	0.192386	0.0448786	0.0524939	0.0297324	0.237216	0.426928	0.672381
						41.7748	0.0615048	0.189739	0.0532345	0.0526442	0.0286312	0.231534	0.377445	0.6
						41.7953	0.0594602	0.19259	0.0537188	0.0494874	0.0276401	0.247159	0.406214	0.620952
						41.8158	0.0589311	0.201751	0.0477314	0.048856	0.0255478	0.235795	0.411968	0.657143
						41.8362	0.0556357	0.191572	0.0399215	0.0482547	0.0264288	0.214489	0.408516	0.662857
						41.8567	0.0573916	0.177321	0.0408284	0.0486456	0.0259883	0.196023	0.440736	0.590476
						41.8772	0.0556598	0.185668	0.046217	0.0471122	0.02753	0.223011	0.40046	0.611429
						41.8976	0.0553711	0.181393	0.0515527	0.0485253	0.0260984	0.191761	0.409666	0.699048
						41.9181	0.0532063	0.188721	0.0483654	0.0517423	0.026649	0.1875	0.386651	0.632381
						41.9386	0.0532785	0.18241	0.038046	0.0503593	0.0241163	0.207386	0.39931	0.664762
						41.959	0.054866	0.175692	0.0274449	0.0505697	0.0271996	0.205966	0.391254	0.68
						41.9795	0.0525088	0.182003	0.0235884	0.051622	0.0244466	0.164773	0.407365	0.651429
						42	0.0531823	0.19259	0.0252085	0.0536665	0.0253276	0.1875	0.410817	0.617143
						42.0204	0.0533266	0.181189	0.0264588	0.0545985	0.0268693	0.177557	0.397008	0.624762
						42.0409	0.0543609	0.188518	0.0247242	0.0540272	0.0230151	0.163352	0.417722	0.634286
						42.0613	0.0554193	0.180171	0.0215104	0.0545985	0.022905	0.198864	0.408516	0.687619
						42.0818	0.0528215	0.195236	0.0199167	0.0561318	0.0210329	0.198864	0.410817	0.68
						42.1023	0.0511137	0.185871	0.0187721	0.0522534	0.0218038	0.200284	0.373993	0.611429
						42.1227	0.0531342	0.184853	0.0179884	0.0512913	0.0274199	0.191761	0.405063	0.622857
						42.1432	0.053062	0.194015	0.0166325	0.0517122	0.0225746	0.211648	0.409666	0.598095
						42.1637	0.0501756	0.190554	0.0150652	0.0526142	0.0193811	0.194602	0.411968	0.689524
						42.1841	0.0505364	0.180171	0.0147306	0.0533357	0.0208127	0.198864	0.433832	0.67619
						42.2046	0.0496945	0.186482	0.0155231	0.0512312	0.0223544	0.200284	0.424626	0.632381
						42.2251	0.0526772	0.176507	0.0152853	0.0478939	0.0178394	0.166193	0.398159	0.611429
						42.2455	0.0520999	0.181189	0.0143696	0.0501789	0.0180597	0.208807	0.394707	0.714286
						42.266	0.0513302	0.186889	0.0139294	0.0492769	0.0178394	0.232955	0.378596	0.64381
						42.2865	0.0532304	0.176099	0.0131809	0.0486456	0.015637	0.21733	0.401611	0.699048
						42.3069	0.0531101	0.180985	0.0137445	0.0510808	0.0166281	0.22017	0.401611	0.693333
						42.3274	0.0549382	0.189536	0.0140791	0.0492469	0.0138751	0.211648	0.395857	0.668571
						42.3479	0.0525569	0.179967	0.0141759	0.0507802	0.0159674	0.197443	0.425777	0.657143
						42.3683	0.0552749	0.187704	0.0139118	0.0494874	0.0153067	0.204545	0.413119	0.674286
						42.3888	0.0543128	0.180985	0.0134275	0.0510508	0.016518	0.234375	0.385501	0.64
						42.4092	0.0550103	0.190147	0.0144312	0.0528848	0.0169585	0.21733	0.398159	0.64381
						42.4297	0.0551306	0.19035	0.0139382	0.0536665	0.0189406	0.214489	0.385501	0.672381
						42.4502	0.0584019	0.178746	0.0154438	0.0535161	0.0175091	0.176136	0.397008	0.609524
						42.4706	0.0587386	0.177524	0.0155847	0.0558011	0.0178394	0.232955	0.38435	0.678095
						42.4911	0.0587627	0.188925	0.0158929	0.0555004	0.0200418	0.232955	0.393556	0.613333
						42.5116	0.0579208	0.187296	0.0173721	0.056673	0.024777	0.196023	0.41542	0.660952
						42.532	0.0568625	0.200326	0.0190714	0.0558312	0.0279705	0.214489	0.402762	0.695238
						42.5525	0.060254	0.175489	0.0190538	0.0591083	0.0319348	0.193182	0.406214	0.609524
						42.573	0.05845	0.17671	0.0166061	0.060371	0.0316044	0.223011	0.423475	0.628571
						42.5934	0.0576562	0.176099	0.0157168	0.0637984	0.0328158	0.207386	0.402762	0.628571
						42.6139	0.0585222	0.181189	0.0148187	0.062656	0.0344676	0.211648	0.423475	0.68381
						42.6344	0.0590273	0.182207	0.015118	0.0640089	0.0319348	0.200284	0.406214	0.63619
						42.6548	0.0577524	0.181596	0.0148187	0.0639187	0.032155	0.231534	0.360184	0.620952
						42.6753	0.0582335	0.177524	0.0141495	0.0677069	0.0355688	0.21733	0.409666	0.634286
						42.6958	0.0562611	0.180171	0.0135067	0.0699618	0.0362295	0.213068	0.407365	0.662857
						42.7162	0.056646	0.17671	0.0128464	0.0718559	0.0341372	0.245739	0.386651	0.617143
						42.7367	0.0565738	0.185668	0.0127495	0.0760049	0.0399736	0.204545	0.387802	0.697143
						42.7571	0.055299	0.175896	0.0130665	0.0774481	0.0370003	0.201705	0.422325	0.641905
						42.7776	0.056646	0.185464	0.0127055	0.0791017	0.041295	0.18608	0.411968	0.622857
						42.7981	0.0542647	0.188518	0.0123181	0.076516	0.0400837	0.203125	0.385501	0.615238
						42.8185	0.052172	0.171621	0.0130665	0.076516	0.0398635	0.183239	0.387802	0.615238
						42.839	0.0564054	0.182207	0.0123357	0.0780193	0.0334765	0.205966	0.395857	0.695238
						42.8595	0.0535671	0.17101	0.0121684	0.0750128	0.0338068	0.166193	0.395857	0.620952
						42.8799	0.0536633	0.186279	0.0125206	0.0772677	0.0316044	0.170455	0.413119	0.586667
						42.9004	0.0527493	0.179153	0.0120011	0.0782598	0.0292919	0.191761	0.355581	0.626667
						42.9209	0.0545293	0.175692	0.0127407	0.0791017	0.0273098	0.15767	0.386651	0.59619
						42.9413	0.0556838	0.1875	0.0121156	0.0839422	0.0312741	0.15767	0.377445	0.653333
						42.9618	0.0549622	0.185871	0.012635	0.079282	0.0245568	0.144886	0.398159	0.615238
						42.9823	0.0538558	0.179153	0.0118954	0.0835212	0.0255478	0.12642	0.370541	0.647619
						43.0027	0.0557801	0.192793	0.0124237	0.0838219	0.0254377	0.143466	0.409666	0.668571
						43.0232	0.0584981	0.188721	0.012503	0.0814167	0.0257681	0.166193	0.372842	0.674286
						43.0436	0.0590513	0.186482	0.0118602	0.0770572	0.0193811	0.15483	0.344074	0.64
						43.0641	0.058474	0.182818	0.0124237	0.0727278	0.020152	0.147727	0.392405	0.611429
						43.0846	0.0612402	0.191164	0.0121596	0.0686389	0.022905	0.15483	0.407365	0.615238
						43.105	0.0627796	0.194218	0.0122476	0.0660533	0.0166281	0.140625	0.410817	0.598095
						43.1255	0.0609516	0.183428	0.0126879	0.0680677	0.0172888	0.139205	0.378596	0.64381
						43.146	0.0617694	0.187704	0.0117369	0.0616337	0.0142055	0.12358	0.357883	0.632381
						43.1664	0.064295	0.174471	0.0119571	0.0570638	0.0166281	0.130682	0.382048	0.567619
						43.1869	0.0634531	0.185464	0.0125206	0.0558312	0.0177293	0.133523	0.380898	0.575238
						43.2074	0.0616251	0.176914	0.0126262	0.0528848	0.0162978	0.134943	0.39931	0.575238
						43.2278	0.0612643	0.18241	0.0121156	0.0504194	0.0159674	0.120739	0.39931	0.662857
						43.2483	0.062058	0.178542	0.0123533	0.0499684	0.015637	0.127841	0.378596	0.601905
						43.2688	0.0623707	0.179357	0.0118338	0.047443	0.0161876	0.150568	0.377445	0.619048
						43.2892	0.0600616	0.180985	0.012503	0.0477135	0.0177293	0.15625	0.33832	0.613333
						43.3097	0.0583538	0.179153	0.0130049	0.0474129	0.0144257	0.142045	0.397008	0.588571
						43.3302	0.0578487	0.197679	0.0125294	0.0475031	0.0197115	0.140625	0.380898	0.577143
						43.3506	0.0578487	0.179967	0.0124149	0.0487358	0.0223544	0.127841	0.38435	0.594286
						43.3711	0.056189	0.186686	0.0127407	0.0471122	0.0241163	0.119318	0.36939	0.546667
						43.3915	0.0571992	0.168567	0.0131017	0.0483449	0.0299526	0.134943	0.379747	0.630476
						43.412	0.05845	0.174471	0.0128904	0.050239	0.0264288	0.136364	0.421174	0.611429
						43.4325	0.055756	0.179357	0.0138237	0.0518024	0.0308336	0.136364	0.341772	0.638095
						43.4529	0.0560687	0.188518	0.0138853	0.051622	0.0306134	0.150568	0.371692	0.573333
						43.4734	0.0536152	0.179357	0.0139294	0.0534861	0.0301729	0.147727	0.361335	0.607619
						43.4939	0.0540963	0.185057	0.0128816	0.0578756	0.0301729	0.150568	0.324511	0.609524
						43.5143	0.0529417	0.1932	0.0132338	0.0585671	0.0285211	0.133523	0.416571	0.626667
						43.5348	0.0508731	0.184243	0.0136124	0.0602207	0.0296223	0.140625	0.393556	0.577143
						43.5553	0.0525328	0.176507	0.0145545	0.0624756	0.029402	0.140625	0.388953	0.567619
						43.5757	0.0520518	0.171824	0.0140438	0.0685488	0.0325955	0.149148	0.341772	0.582857
						43.5962	0.0499351	0.177728	0.0142728	0.0744716	0.0362295	0.144886	0.420023	0.645714
						43.6167	0.0548179	0.173046	0.014035	0.079733	0.0343574	0.169034	0.395857	0.632381
						43.6371	0.050825	0.183225	0.0144841	0.0832507	0.0312741	0.125	0.398159	0.641905
						43.6576	0.0508731	0.189739	0.0144224	0.0894742	0.033917	0.150568	0.405063	0.52381
						43.6781	0.0519555	0.177932	0.013903	0.0909774	0.0291818	0.153409	0.383199	0.668571
						43.6985	0.0526772	0.173249	0.0134627	0.0886624	0.0306134	0.143466	0.35328	0.626667
						43.719	0.0521961	0.184853	0.0144489	0.0886323	0.0248871	0.161932	0.344074	0.577143
						43.7394	0.0504161	0.180171	0.0147482	0.0902559	0.0260984	0.142045	0.378596	0.624762
						43.7599	0.0531342	0.173249	0.0149067	0.0920898	0.0273098	0.140625	0.383199	0.622857
						43.7804	0.0520037	0.188518	0.014308	0.0927212	0.0240062	0.159091	0.364787	0.605714
						43.8008	0.053519	0.180578	0.0145809	0.0927212	0.0249972	0.149148	0.390104	0.586667
						43.8213	0.0534469	0.17386	0.0159809	0.0879108	0.0205924	0.146307	0.349827	0.681905
						43.8418	0.0543368	0.182818	0.0168878	0.0788912	0.0213633	0.144886	0.377445	0.579048
						43.8622	0.0543128	0.187907	0.0179884	0.07832	0.0219139	0.159091	0.35443	0.617143
						43.8827	0.0528215	0.186686	0.0189394	0.0729984	0.0221341	0.161932	0.372842	0.592381
						43.9032	0.0524366	0.180985	0.0210525	0.0761252	0.0221341	0.163352	0.377445	0.638095
						43.9236	0.0531582	0.174471	0.018323	0.0744115	0.020152	0.169034	0.365938	0.6
						43.9441	0.0531823	0.189129	0.0164916	0.0640089	0.0208127	0.159091	0.395857	0.579048
						43.9646	0.0541444	0.1818	0.0155759	0.0583867	0.0215835	0.149148	0.355581	0.619048
						43.985	0.0537355	0.178339	0.0162098	0.05529	0.0271996	0.151989	0.352129	0.590476
						44.0055	0.0521239	0.179357	0.015708	0.0550194	0.0254377	0.174716	0.394707	0.598095
						44.0259	0.0511377	0.181596	0.0158312	0.0570037	0.032155	0.183239	0.375144	0.6
						44.0464	0.0520758	0.191979	0.0146514	0.0528848	0.0352384	0.178977	0.380898	0.577143
						44.0669	0.0501275	0.172231	0.0142287	0.0508403	0.0379914	0.164773	0.383199	0.590476
						44.0873	0.0524847	0.182818	0.0132426	0.0484952	0.0388724	0.197443	0.395857	0.569524
						44.1078	0.0515707	0.18241	0.0135948	0.0452783	0.0420659	0.160511	0.368239	0.565714
						44.1283	0.0525088	0.188111	0.0134363	0.046992	0.0448189	0.180398	0.348677	0.63619
						44.1487	0.0514023	0.17895	0.012864	0.0456992	0.0461403	0.211648	0.334868	0.60381
						44.1692	0.0512099	0.177524	0.0128023	0.0454286	0.0497743	0.234375	0.35443	0.592381
						44.1897	0.0510656	0.179967	0.0131721	0.0464207	0.0473516	0.241477	0.375144	0.634286
						44.2101	0.0498388	0.186889	0.0124325	0.0455488	0.055941	0.232955	0.375144	0.546667
						44.2306	0.0507769	0.172842	0.0130137	0.0454586	0.0512058	0.269886	0.35443	0.613333
						44.2511	0.0532544	0.177728	0.0127143	0.0447371	0.0484528	0.28125	0.361335	0.624762
						44.2715	0.0528936	0.184853	0.0127231	0.0454586	0.044929	0.272727	0.347526	0.546667
						44.292	0.0515466	0.181393	0.0124325	0.0463305	0.0488933	0.271307	0.362486	0.609524
						44.3125	0.0510896	0.197272	0.0127231	0.0467815	0.0460302	0.264205	0.347526	0.634286
						44.3329	0.0510896	0.168363	0.0124766	0.0468416	0.0508755	0.305398	0.330265	0.615238
						44.3534	0.0516669	0.180782	0.0123797	0.0463005	0.0553904	0.262784	0.398159	0.598095
						44.3738	0.0546255	0.185668	0.0125118	0.0467214	0.0555005	0.286932	0.321059	0.586667
						44.3943	0.0560446	0.178135	0.0131633	0.0490364	0.0521969	0.257102	0.386651	0.554286
						44.4148	0.0551066	0.189332	0.012864	0.046992	0.0528576	0.295455	0.367089	0.584762
						44.4352	0.0561409	0.17956	0.012635	0.0470521	0.0572624	0.24858	0.331415	0.56
						44.4557	0.0557801	0.191368	0.0123797	0.048405	0.0555005	0.238636	0.359033	0.544762
						44.4762	0.0564776	0.186686	0.0129872	0.0460299	0.05506	0.28125	0.360184	0.598095
						44.4966	0.0573435	0.185668	0.0129168	0.0483449	0.0524171	0.238636	0.361335	0.569524
						44.5171	0.055756	0.185464	0.013269	0.0464508	0.0463605	0.22017	0.363636	0.558095
						44.5376	0.0553711	0.172435	0.0128816	0.0472626	0.046801	0.252841	0.365938	0.554286
						44.558	0.0573195	0.188111	0.0124061	0.047473	0.0427266	0.191761	0.367089	0.575238
						44.5785	0.0550103	0.174471	0.0139734	0.0484952	0.038542	0.231534	0.39931	0.571429
						44.599	0.0539039	0.177932	0.0140702	0.0496978	0.0409647	0.231534	0.337169	0.611429
						44.6194	0.054409	0.180985	0.0144136	0.0513514	0.0410748	0.224432	0.348677	0.569524
						44.6399	0.0553952	0.167142	0.014352	0.0508103	0.0393129	0.240057	0.330265	0.548571
						44.6604	0.0543128	0.172435	0.013903	0.0548991	0.0368902	0.225852	0.393556	0.60381
						44.6808	0.0518353	0.180578	0.0133394	0.0604311	0.0340271	0.224432	0.379747	0.554286
						44.7013	0.0551547	0.183632	0.0132074	0.0665644	0.033036	0.231534	0.379747	0.579048
						44.7217	0.0536874	0.183225	0.0136212	0.0570638	0.0327056	0.190341	0.345224	0.554286
						44.7422	0.0525569	0.175285	0.013313	0.0507201	0.0298425	0.194602	0.372842	0.586667
						44.7627	0.0527734	0.176914	0.012908	0.0506599	0.0291818	0.213068	0.336018	0.613333
						44.7831	0.0527253	0.177728	0.0129696	0.0528547	0.0353485	0.18892	0.350978	0.491429
						44.8036	0.0549382	0.176507	0.0140879	0.0550495	0.0328158	0.1875	0.317606	0.52381
						44.8241	0.0559003	0.183428	0.0123621	0.0561318	0.0375509	0.18608	0.378596	0.478095
						44.8445	0.0534228	0.179153	0.0128288	0.0512913	0.0398635	0.183239	0.371692	0.537143
						44.865	0.0536393	0.189739	0.0123621	0.0501789	0.0346878	0.151989	0.340621	0.565714
						44.8855	0.054385	0.189332	0.0128904	0.0487358	0.0432772	0.184659	0.356732	0.552381
						44.9059	0.0540482	0.17671	0.0130489	0.0507501	0.0373307	0.184659	0.349827	0.56
						44.9264	0.0519315	0.181393	0.0126086	0.0549292	0.0455897	0.166193	0.333717	0.588571
						44.9469	0.0520999	0.193811	0.0135684	0.0526442	0.0485629	0.177557	0.362486	0.584762
						44.9673	0.0548901	0.182003	0.0127847	0.0550795	0.046801	0.177557	0.364787	0.497143
						44.9878	0.0516188	0.17895	0.0133306	0.0536665	0.0534082	0.176136	0.327963	0.552381
						45.0082	0.0551787	0.178135	0.0145017	0.0572442	0.0534082	0.164773	0.364787	0.527619
						45.0287	0.0519555	0.182818	0.0148979	0.0572743	0.0447087	0.183239	0.334868	0.52
						45.0492	0.0537115	0.178746	0.0156375	0.0556207	0.0459201	0.15625	0.362486	0.539048
						45.0696	0.055299	0.18241	0.0160514	0.0544181	0.0431671	0.167614	0.361335	0.546667
						45.0901	0.0538558	0.174674	0.0172488	0.0564926	0.0398635	0.151989	0.361335	0.569524
						45.1106	0.0546495	0.193404	0.0178387	0.0558612	0.0399736	0.178977	0.339471	0.590476
						45.131	0.0569346	0.176099	0.0194236	0.0570037	0.0422861	0.149148	0.391254	0.624762
						45.1515	0.0560687	0.180171	0.0237292	0.0577553	0.0343574	0.143466	0.382048	0.546667
						45.172	0.0554674	0.182818	0.0255254	0.0569736	0.0328158	0.15625	0.376295	0.615238
						45.1924	0.0595083	0.17671	0.0326926	0.0576651	0.0317146	0.15483	0.385501	0.521905
						45.2129	0.0547939	0.187296	0.0408548	0.0544482	0.02753	0.171875	0.372842	0.537143
						45.2334	0.0571992	0.175285	0.0512534	0.0545383	0.0290717	0.178977	0.378596	0.550476
						45.2538	0.0560446	0.184446	0.0673047	0.054358	0.0264288	0.163352	0.388953	0.55619
						45.2743	0.0546255	0.180375	0.0836466	0.0515619	0.0251074	0.190341	0.408516	0.598095
						45.2948	0.0549622	0.184039	0.102137	0.0504194	0.0253276	0.171875	0.417722	0.52381
						45.3152	0.0566941	0.180985	0.111972	0.0528246	0.0227948	0.190341	0.348677	0.550476
						45.3357	0.0528455	0.173046	0.0894579	0.0523436	0.0248871	0.147727	0.363636	0.601905
						45.3561	0.0559725	0.172638	0.0596973	0.046992	0.0265389	0.167614	0.36939	0.601905
						45.3766	0.056189	0.178339	0.0489113	0.0503292	0.0231252	0.190341	0.371692	0.550476
						45.3971	0.055323	0.180171	0.0512886	0.0494573	0.0274199	0.178977	0.376295	0.502857
						45.4175	0.0541685	0.179764	0.0570206	0.0471122	0.0283008	0.171875	0.345224	0.573333
						45.438	0.0523404	0.180782	0.0575137	0.0466011	0.0264288	0.176136	0.339471	0.485714
						45.4585	0.0543368	0.183225	0.043329	0.045609	0.0281907	0.18892	0.394707	0.540952
						45.4789	0.0559484	0.182818	0.0263267	0.0465109	0.029402	0.151989	0.371692	0.571429
						45.4994	0.0551547	0.181393	0.0182878	0.0473227	0.0316044	0.170455	0.350978	0.579048
						45.5199	0.0572714	0.183225	0.0171255	0.0501789	0.0335866	0.205966	0.363636	0.6
						45.5403	0.0560446	0.186686	0.0163947	0.0478338	0.0375509	0.167614	0.352129	0.558095
						45.5608	0.0527974	0.186482	0.0176979	0.0478338	0.0368902	0.15625	0.371692	0.554286
						45.5813	0.0537836	0.171621	0.0173016	0.0445266	0.0404141	0.173295	0.349827	0.529524
						45.6017	0.0553952	0.169992	0.0185784	0.047443	0.0438278	0.200284	0.360184	0.518095
						45.6222	0.055323	0.189536	0.0196349	0.0474129	0.0514261	0.149148	0.317606	0.537143
						45.6427	0.0550103	0.177524	0.0191155	0.0467815	0.0534082	0.173295	0.344074	0.554286
						45.6631	0.0549863	0.19035	0.0176186	0.0461501	0.0528576	0.160511	0.373993	0.518095
						45.6836	0.0547458	0.188925	0.0161658	0.0483148	0.055941	0.180398	0.303797	0.582857
						45.704	0.05667	0.175081	0.0156727	0.0444966	0.0512058	0.180398	0.367089	0.647619
						45.7245	0.056189	0.179967	0.0162627	0.0438051	0.0471314	0.142045	0.339471	0.514286
						45.745	0.0573195	0.188314	0.0161922	0.0441057	0.047682	0.139205	0.326812	0.605714
						45.7654	0.05756	0.172435	0.0154966	0.0470822	0.0392027	0.166193	0.344074	0.531429
						45.7859	0.0564776	0.188925	0.014713	0.0465109	0.0400837	0.153409	0.371692	0.554286
						45.8064	0.0567662	0.171213	0.0135243	0.0460299	0.0392027	0.12358	0.368239	0.540952
						45.8268	0.0563333	0.174471	0.0136564	0.0477737	0.0364497	0.132102	0.352129	0.470476
[truncated: 204 more rows]

## Sheet: Supplementary Fig. 2
Supplementary Fig. 2b
Quantum dots fluorescence spectra
ΒQD		GQD		RQD
Wavelenth (nm)	Ιntensity (norm.)	Wavelenth (nm)	Ιntensity (norm.)	Wavelenth (nm)	Ιntensity (norm.)
350	0.00117084	450	0.00045567	500	0.00031342
352	0.00117084	452	0.00045567	502	0.00031342
354	0.00117084	454	0.00044555	504	0.00033301
356	0.00117084	456	0.00044555	506	0.0003526
358	0.00117084	458	0.00044555	508	0.00037219
360	0.00118243	460	0.00045567	510	0.00041137
364	0.00118243	462	0.00047593	512	0.00041137
366	0.00119402	464	0.00049618	514	0.00048973
368	0.0012288	466	0.00052656	516	0.00048973
370	0.00124039	468	0.00057719	518	0.00048973
372	0.00125199	470	0.00064807	520	0.00050931
374	0.00127517	472	0.00077971	522	0.00050931
376	0.00150702	474	0.00098223	524	0.00047014
378	0.00162294	476	0.00126576	526	0.00045055
380	0.00173887	478	0.00177206	528	0.00045055
382	0.00243442	480	0.00273404	530	0.00045055
384	0.00289811	482	0.00419219	532	0.00045055
386	0.00324589	484	0.00647056	534	0.00048973
388	0.00351251	486	0.0109969	536	0.00054849
390	0.00386029	488	0.0178219	538	0.00060726
392	0.00505431	490	0.028434	540	0.00072479
394	0.00774376	492	0.0461647	542	0.00086192
396	0.0110824	494	0.0693028	544	0.00103822
398	0.0160903	496	0.108521	546	0.0012537
400	0.0231617	498	0.158898	548	0.00158671
402	0.0330733	500	0.221488	550	0.00193931
404	0.0478652	502	0.310253	552	0.00248781
406	0.0636078	504	0.40239	554	0.00307548
408	0.088833	506	0.530717	556	0.00393739
410	0.119808	508	0.640828	558	0.00505397
412	0.152418	510	0.773642	560	0.00634684
414	0.199158	512	0.870488	562	0.00816862
416	0.24656	514	0.95901	564	0.0102255
418	0.299132	516	1	566	0.013203
420	0.369011	518	0.99518	568	0.0165723
422	0.451515	520	0.947679	570	0.0209798
424	0.53789	522	0.859045	572	0.0259163
426	0.642095	524	0.755476	574	0.0339086
428	0.746612	526	0.624586	576	0.0440361
430	0.85426	528	0.516085	578	0.0554369
432	0.936763	530	0.402694	580	0.0728712
434	0.991526	532	0.315812	582	0.0929499
436	1	534	0.245162	584	0.120805
438	0.946199	536	0.192385	586	0.152422
440	0.851732	538	0.149906	588	0.194519
442	0.698225	540	0.118738	590	0.250073
444	0.543222	542	0.0975141	592	0.306314
446	0.412541	544	0.0787403	594	0.381437
448	0.275541	546	0.0656473	596	0.459167
450	0.18927	548	0.0545795	598	0.553488
452	0.126856	550	0.0458103	600	0.654763
454	0.0868043	552	0.0378513	602	0.748712
456	0.0555163	554	0.0321401	604	0.840643
458	0.0391941	556	0.026824	606	0.922467
460	0.0269177	558	0.0221963	608	0.976807
462	0.0189537	560	0.0181358	610	1
464	0.0132154	562	0.0150575	612	0.992517
466	0.00995792	564	0.0125158	614	0.944818
468	0.00779013	566	0.0100046	616	0.864424
470	0.00610922	568	0.00820212	618	0.764618
472	0.00490361	570	0.00654144	620	0.653607
474	0.00418488	572	0.00533644	622	0.533977
476	0.00361685	574	0.00434408	624	0.434543
478	0.00330385	576	0.00345299	626	0.344395
480	0.00288652	578	0.00282517	628	0.269662
482	0.00273582	580	0.00226824	630	0.206703
484	0.00258512	582	0.00184294	632	0.161061
486	0.00249238	584	0.00147841	634	0.124939
488	0.00234168	586	0.00121513	636	0.0985524
490	0.00223734	588	0.00096198	638	0.0779251
492	0.00216779	590	0.00077971	640	0.0610786
494	0.00209823	592	0.00065819	642	0.0479735
496	0.00204027	594	0.00054681	644	0.0385904
498	0.00200549	596	0.00045567	646	0.0304218
500	0.0019939	598	0.00038479	648	0.0241533
		600	0.00033416	650	0.0200787
				652	0.0161218
				654	0.013203
				656	0.0110286
				658	0.00924602
				660	0.00756136
				662	0.00650356
				664	0.00546534
				666	0.00458383
				668	0.00389822
				670	0.00325178
				672	0.00280123
				674	0.00237027
				676	0.00201767
				678	0.00170424
				680	0.00143
				682	0.00127329
				684	0.00101863
				686	0.0009011
				688	0.00072479
				690	0.00064644
				692	0.00054849
				694	0.00045055
				696	0.00037219
				698	0.00033301
				700	0.00025466

## Sheet: Supplementary Fig. 5
Supplementary Fig. 5a
		Τween 20 concentration
	Τime (s)	0 (mM)			0.5 (mM)			1.0 (mM)			1.5 (mM)
	0	14.8	5.3	25.3	14.2	23.8	4.5	16.1	5.1	27.2	17.2	28.3	5.3
	30	90.5	136.4	45.8	30.6	13.8	47.1	25.1	47.9	2.2	25.4	36.9	13.4
	60	190.8	230.9	150.2	61.2	80.7	41.1	39.5	53.9	24.8	26.3	12.5	39.8
	90	210.1	172.8	249.7	75	95.8	54.3	56.3	73.5	49.8	30.8	43.6	17.7
	120	207.7	158.4	255.7	90.3	55.8	124.5	68.2	92.5	46.3	20.7	47.5	33.2
	180	217.5	261.4	178.5	120.5	149.3	91.2	78.8	105.3	52.1	31.8	44.1	19.8
		CTAB concentration
	Τime (s)	0 (mM)			0.5 (mM)			1.0 (mM)			1.5 (mM)
	0	15.1	25.2	5.3	16.3	26.2	6.4	15.2	24.3	6.1	14.3	25.1	4.2
	30	97.5	134.7	53.6	25.3	8.7	32.5	20.5	33.2	7.1	16.2	28.3	4.3
	60	180.6	220.9	140.3	40.5	60.4	21.6	30.2	45.3	15.2	24.5	36.1	12.4
	90	220.4	252.1	188.3	65.1	90.8	40.3	45.3	28.4	62.2	26.4	39.2	13.1
	120	212.2	255.1	169.8	76	46.2	106.3	53.1	73.8	33.2	25.2	12.1	38.3
	180	223.2	264.9	181.5	103.1	126.2	80.6	60.2	41.8	78.5	26	11.2	41.3
		SDS concentration
	Τime (s)	0 (mM)			0.5 (mM)			1.0 (mM)			1.5 (mM)
	0	13.8	23.9	4.1	16.3	25.9	6.3	14.9	23.9	6.1	14.2	23.9	4.2
	30	98.3	136.4	60.4	290.7	379.2	201.4	350.3	442.3	261.1	380.5	465.4	296.2
	60	183	143.2	224.1	655.5	501.8	801.2	746.2	912.1	581.3	741.2	981.7	498.6
	90	214.7	247.8	182.5	819.2	586.7	1262.5	898.7	575.3	1223.5	920.4	1244.1	595.8
	120	210.6	253.1	167.8	945.6	1251.3	645.1	1098.2	1476.2	721.3	1124.2	1493.7	757.3
	180	220	262.1	178.6	1050.5	697.3	1403.2	1215	1574.9	855.8	1251	1579.2	923.5

## Sheet: Supplementary Fig. 6
Supplementary Fig. 6a																						Supplementary Fig. 6b
Diameter distribution of Au nanospheres										Extinction of Au nanospheres												Diameter (nm) of Au nanospheres
	Βefore Zn2+ addition					After Zn2+ addition					Βefore Zn2+ addition					After Zn2+ addition						Τween 20			CTAB			SDS				Control	Zn2+	Free surfactant	Resuspension (H2O)
	SDS	CTAB	Τween 20			SDS	CTAB	Τween 20			SDS	CTAB	Τween 20			SDS	CTAB	Τween 20				11	9.7	12.3	10.5	8.7	12.4	11.5	9.5	13.2	<----	+
Diameter(nm)	Ιntensity (%)				Diameter(nm)	Ιntensity (%)				Wavelength (nm)	Εxtinction (norm.)				Wavelength (nm)	Εxtinction (norm.)						15.3	12.1	18.7	89.7	94.3	85.1	896	1072	731.2	<----	+	+
5.615	0				10.1			0		400	0.693127	0.703788	0.739949		400	0.787052	0.725375	0.739678				10.9	8.8	12.9	11.7	12.8	10.1	12.9	9.8	15.8	<----	+	+	+
6.503	0	0	0		11.7			4.3		402	0.688527	0.700382	0.736223		402	0.785438	0.721599	0.735995				14.7	10.3	18.7	101	91.1	112.5	955	889	1201	<----	+	+		+
7.531	0	0	0		13.54			15.7		404	0.685767	0.696976	0.732889		404	0.783177	0.718242	0.732506
8.721	3.7	0	3.5		15.69			24.4		406	0.683533	0.695015	0.730143		406	0.781078	0.71499	0.729017
10.1	14.1	7	13.4		18.17			23.1		408	0.679853	0.690164	0.726417		408	0.779303	0.711528	0.725916
11.7	22.9	24	22.1		21.04			16		410	0.678144	0.68841	0.723475		410	0.776881	0.707647	0.722427
13.54	22.2	32.8	22.5		24.36			9		412	0.674727	0.685004	0.720141		412	0.774621	0.705654	0.719713
15.69	15.8	23.4	17		28.21			4.4		414	0.672099	0.68232	0.716023		414	0.77236	0.701563	0.715643				Supplementary Fig. 6d
18.17	9.7	9.8	10.6		32.67			1.9		416	0.669996	0.679637	0.713865		416	0.770584	0.698101	0.713123
21.04	5.6	2.5	5.8		37.84			0.7		418	0.667893	0.67716	0.711316		418	0.768163	0.695479	0.710797					Αu-CTAB
24.36	3.1	0.3	2.9		43.82		0	0.3		420	0.666842	0.675921	0.709747		420	0.767356	0.6938	0.70944					Aggregation coefficient	Zn2+ (M)
28.21	1.6	0	1.3		50.75		4.9	0.1		422	0.664345	0.674063	0.707197		422	0.765902	0.690549	0.706726					t (min)	0			0.005			0.02			0.05
32.67	0.8	0	0.5		58.77		16.2	0		424	0.664739	0.672928	0.706805		424	0.764449	0.687926	0.705563					0	1.02	0.93	1.15	1.02	0.93	1.11	1.03	1.22	0.85	1.03	0.83	1.23
37.84	0.4	0	0.2		68.06		22.2			426	0.661716	0.67107	0.703275		426	0.761221	0.687402	0.703043					1	1.21	1.1	1.04	1.82	1.68	1.86	3.42	1.63	5.21	15.09	12.73	17.44
43.82	0.2		0.1		78.82		18.4			428	0.660402	0.669006	0.70151		428	0.759606	0.682996	0.701493					5	1.09	1.08	1.23	2.11	2.3	1.92	4.25	5.84	2.64	22.2	25.76	18.64
50.75	0.1		0		91.28		12.1			430	0.659351	0.667045	0.699745		430	0.757346	0.680898	0.698973					10	1.01	1.22	0.82	1.72	1.61	1.82	4.54	2.85	6.25	22.15	26.51	17.79
58.77	0		0		105.7		7.7			432	0.657642	0.666116	0.697588		432	0.755086	0.679115	0.698003					15	1.11	0.98	1.23	1.93	2.01	1.84	4.33	6.11	2.55	21.83	16.57	27.09
68.06	0		0		122.4		5.2			434	0.656854	0.664155	0.695234		434	0.75218	0.676282	0.695096					20	1.28	1.21	1.39	2.2	2.11	2.33	4.8	3.17	6.45	22.3	17.95	26.6
					141.8		3.8			436	0.656459	0.663949	0.695627		436	0.750888	0.675233	0.69529					25	1.23	1.31	1.14	2.05	2.24	1.86	5.12	6.69	3.56	23.35	26.75	19.91
					164.2		2.7			438	0.655539	0.66333	0.694646		438	0.749112	0.672401	0.694321					30	1.1	0.99	1.22	2.03	2.21	1.85	5.34	3.39	7.28	23.27	17.72	28.8
					190.1		1.8			440	0.655539	0.662401	0.692685		440	0.746529	0.671142	0.692964
					220.2	0	1.2			442	0.654488	0.661265	0.692293		442	0.744592	0.668835	0.692382
					255	0.2	0.8			444	0.655408	0.662297	0.6919		444	0.742816	0.668205	0.691607					Αu-DTAB
					295.3	1.2	0.6			446	0.656459	0.662504	0.692293		446	0.742008	0.666632	0.692964					Aggregation coefficient	Zn2+ (M)
					342	3.1	0.5			448	0.656985	0.662813	0.693273		448	0.739587	0.666737	0.69277					t (min)	0			0.005			0.02			0.05
					396.1	5.6	0.5			450	0.657117	0.663639	0.693862		450	0.737811	0.665163	0.693933					0	1.02	0.85	1.23	1.03	1.1	0.91	1.02	1.11	0.93	1.03	0.83	1.23
					458.7	8.2	0.5			452	0.659482	0.664465	0.693469		452	0.736358	0.665163	0.694127					1	1.13	1.33	0.93	2.57	3.04	2.1	9.57	11.05	8.13	25.04	22.58	27.42
					531.2	10.4	0.4			454	0.659482	0.665084	0.694058		454	0.733129	0.663065	0.693933					5	0.89	0.78	1.04	2.5	2.11	2.89	13.5	11.14	15.86	27.68	24.18	31.15
					615.1	11.8	0.3			456	0.661191	0.665807	0.695823		456	0.730546	0.663904	0.694902					10	0.98	1.23	0.73	2.7	3.1	2.3	15.57	18.43	12.71	32.3	29.07	35.6
					712.4	12.1	0.2			458	0.664082	0.668696	0.696411		458	0.730061	0.662541	0.696065					15	0.95	0.8	1.15	2.9	3.22	2.58	14.8	17.82	11.78	34.6	30.61	38.7
					825	11.4	0.1			460	0.666448	0.671277	0.698764		460	0.728931	0.663695	0.699167					20	1.1	1.28	0.92	3.25	2.81	3.73	15.95	12.08	19.91	37.65	41.72	33.78
					955.4	9.8	0.1			462	0.668682	0.672928	0.701118		462	0.725541	0.664114	0.700717					25	1.12	1.27	0.97	3.21	3.73	2.71	14.52	11.63	17.41	35.9	31.78	40.12
					1106	7.5	0			464	0.673413	0.677056	0.703471		464	0.725541	0.665478	0.704012					30	1.3	1.08	1.51	3.2	3.7	2.72	15.6	19.06	12.14	41.32	38.97	43.6
					1281	5.1				466	0.676436	0.679843	0.706217		466	0.722796	0.665268	0.705757
					1484	2.9				468	0.679984	0.683662	0.709747		468	0.720052	0.666841	0.709827
					1718	1.3				470	0.685635	0.688513	0.714062		470	0.71989	0.670828	0.714092
					1990	0.3				472	0.692207	0.695015	0.71818		472	0.718437	0.671562	0.717775
					2305	0				474	0.698515	0.700795	0.72426		474	0.716823	0.675024	0.724171
					2669	0				476	0.705612	0.70771	0.730143		476	0.715693	0.679534	0.730568
					3091	0.3				478	0.715206	0.715967	0.737596		478	0.715047	0.684779	0.737352
					3580	0.9				480	0.72572	0.726391	0.746813		480	0.714885	0.689919	0.746269
					4145	1.7				482	0.736233	0.736505	0.755834		482	0.715693	0.696423	0.755185
					4801	2.7				484	0.746879	0.745897	0.764464		484	0.717146	0.703871	0.764489
					5560	3.5				486	0.756604	0.755393	0.771524		486	0.717307	0.708591	0.772243
					6439	0				488	0.768432	0.766643	0.783487		488	0.717953	0.717088	0.783291
										490	0.783809	0.780369	0.794273		490	0.719406	0.726948	0.794921
										492	0.797214	0.79358	0.805648		492	0.721343	0.73597	0.805582
										494	0.813247	0.808546	0.820161		494	0.722796	0.747509	0.818569
										496	0.83007	0.825679	0.832712		496	0.726187	0.757999	0.832913
										498	0.848863	0.840954	0.846833		498	0.730061	0.773104	0.848226
										500	0.866342	0.859222	0.862718		500	0.733936	0.786007	0.862376
										502	0.881982	0.875529	0.877623		502	0.738779	0.799014	0.877108
										504	0.904718	0.894623	0.893705		504	0.744269	0.815693	0.894166
										506	0.920095	0.910001	0.907433		506	0.749758	0.830693	0.909285
										508	0.935603	0.926721	0.923907		508	0.755731	0.845379	0.923435
										510	0.952425	0.942512	0.935674		510	0.761866	0.859226	0.936422
										512	0.96307	0.952523	0.948029		512	0.767033	0.874751	0.948246
										514	0.974767	0.967076	0.961169		514	0.77349	0.889437	0.961233
										516	0.983966	0.977397	0.969798		516	0.78011	0.9015	0.969568
										518	0.993166	0.985241	0.9798		518	0.787859	0.91692	0.980229
										520	0.99448	0.993291	0.987645		520	0.792541	0.929403	0.987013
										522	0.99908	0.995459	0.993136		522	0.800936	0.942096	0.993022
										524	1	1	0.996274		524	0.808847	0.953215	0.998062
										526	0.993429	0.998658	0.999216		526	0.814659	0.9636	0.998449
										528	0.9908	0.996388	1		528	0.820471	0.972936	1
										530	0.985018	0.992362	0.998431		530	0.825476	0.978496	0.999031
										532	0.975687	0.98617	0.995882		532	0.831934	0.983531	0.995929
										534	0.964384	0.976881	0.99039		534	0.837585	0.991398	0.990696
										536	0.948745	0.965528	0.984703		536	0.843881	0.995384	0.984493
										538	0.936128	0.953659	0.977054		538	0.851469	0.997797	0.976158
										540	0.917335	0.937455	0.965876		540	0.857604	0.999476	0.965885
										542	0.903667	0.922386	0.95705		542	0.86277	1	0.956968
										544	0.88829	0.909588	0.946068		544	0.868421	0.999895	0.946307
										546	0.868708	0.889462	0.933909		546	0.873749	0.997378	0.93332
										548	0.850572	0.868511	0.918808		548	0.879238	0.994965	0.91917
										550	0.832172	0.850965	0.905079		550	0.885373	0.988776	0.905214
										552	0.809305	0.826711	0.887429		552	0.892154	0.982902	0.887963
										554	0.792483	0.807204	0.87174		554	0.896997	0.976293	0.871681
										556	0.771586	0.784704	0.856246		556	0.902163	0.969579	0.856174
										558	0.753187	0.763237	0.838988		558	0.908298	0.960453	0.83931
										560	0.732291	0.74084	0.821338		560	0.913788	0.951012	0.820896
										562	0.714943	0.719063	0.803687		562	0.917985	0.940208	0.804226
										564	0.694835	0.697698	0.787213		564	0.924443	0.929088	0.787168
										566	0.676304	0.676437	0.769563		566	0.929125	0.916081	0.768947
										568	0.659745	0.656208	0.753481		568	0.932515	0.904647	0.753053
										570	0.639112	0.633605	0.734654		570	0.937843	0.890591	0.735414
										572	0.624524	0.616369	0.72073		572	0.942848	0.878003	0.720295
										574	0.607701	0.597275	0.703471		574	0.94753	0.864156	0.703819
										576	0.592719	0.579626	0.689351		576	0.95092	0.851463	0.691219
										578	0.576423	0.560739	0.674054		578	0.955602	0.836882	0.673386
										580	0.561178	0.543709	0.659345		580	0.959477	0.821462	0.659042
										582	0.544355	0.524409	0.642675		582	0.963997	0.805308	0.642373
										584	0.529242	0.508824	0.628162		584	0.967549	0.791671	0.627835
										586	0.515048	0.491382	0.614042		586	0.971263	0.774887	0.613103
										588	0.49862	0.474352	0.598745		588	0.975137	0.757159	0.598566
										590	0.486135	0.460625	0.585997		590	0.978043	0.743627	0.586548
										592	0.472861	0.445041	0.572661		592	0.981272	0.727158	0.572785
										594	0.460507	0.431933	0.561483		594	0.984178	0.712158	0.561155
										596	0.447496	0.418413	0.547558		596	0.987084	0.696003	0.547781
										598	0.436194	0.405615	0.536968		598	0.989345	0.682367	0.536732
										600	0.424892	0.393952	0.525005		600	0.990959	0.666737	0.525683
										602	0.411749	0.380431	0.512453		602	0.994188	0.650058	0.513278
										604	0.40163	0.369698	0.502255		604	0.995318	0.636631	0.503004
										606	0.392036	0.359996	0.49343		606	0.995964	0.622574	0.492343
										608	0.38047	0.348333	0.482055		608	0.997578	0.607049	0.482264
										610	0.371797	0.33956	0.473426		610	0.99887	0.593937	0.471797
										612	0.36286	0.329033	0.463424		612	0.998547	0.580405	0.463462
										614	0.351952	0.319331	0.453422		614	0.998547	0.56509	0.453189
										616	0.343146	0.310146	0.443616		616	1	0.551872	0.443884
										618	0.334604	0.300547	0.434791		618	0.999839	0.537711	0.434387
										620	0.32593	0.293116	0.426162		620	0.998386	0.524389	0.425664
										622	0.317256	0.284653	0.417337		622	0.998386	0.511591	0.417135
										624	0.309633	0.276396	0.408904		624	0.998547	0.498689	0.408994
										626	0.301879	0.268965	0.401451		626	0.996933	0.486101	0.400853
										628	0.29544	0.263082	0.394587		628	0.994349	0.476031	0.394456
										630	0.287817	0.255857	0.386742		630	0.994511	0.463653	0.386897
										632	0.281246	0.248736	0.378702		632	0.991928	0.451904	0.379143
										634	0.275069	0.243162	0.372622		634	0.990313	0.441729	0.372553
										636	0.268235	0.236763	0.365366		636	0.988376	0.430609	0.365187
										638	0.262452	0.23088	0.35909		638	0.985308	0.419805	0.35879
										640	0.256801	0.225823	0.352226		640	0.983371	0.410574	0.352588
										642	0.250756	0.220043	0.345754		642	0.980626	0.400189	0.345803
										644	0.244973	0.21447	0.33889		644	0.976913	0.390014	0.339019
										646	0.239585	0.209206	0.333203		646	0.973523	0.381307	0.333204
										648	0.234722	0.205078	0.327907		648	0.971101	0.3726	0.327195
										650	0.229859	0.20033	0.321632		650	0.967549	0.363789	0.321962
										652	0.224471	0.195686	0.31614		652	0.965289	0.354873	0.31634
										654	0.220003	0.191454	0.310845		654	0.960446	0.346795	0.310913
										656	0.216191	0.187326	0.305746		656	0.956409	0.338928	0.305292
										658	0.210803	0.183094	0.300647		658	0.952212	0.330851	0.299864
										660	0.207386	0.179792	0.295548		660	0.949306	0.323927	0.2956
										662	0.203443	0.175973	0.291234		662	0.944462	0.317633	0.29056
										664	0.200026	0.173083	0.286527		664	0.940103	0.310395	0.286877
										666	0.195821	0.169161	0.28182		666	0.935098	0.303367	0.282031
										668	0.192141	0.165755	0.277898		668	0.930255	0.296968	0.277573
										670	0.188592	0.162762	0.273387		670	0.925896	0.290779	0.272921
										672	0.18557	0.159872	0.269072		672	0.922667	0.28522	0.269238
										674	0.182153	0.156466	0.264366		674	0.915725	0.278716	0.264198
										676	0.178736	0.153576	0.260835		676	0.910881	0.272527	0.260903
										678	0.175582	0.150583	0.256521		678	0.9062	0.267492	0.256639
										680	0.173085	0.148519	0.252795		680	0.90184	0.261722	0.251987
										682	0.170193	0.146042	0.250049		682	0.896513	0.258051	0.250048
										684	0.167828	0.143668	0.246519		684	0.891346	0.252911	0.246172
										686	0.164936	0.141501	0.243969		686	0.886826	0.247456	0.242101
										688	0.162439	0.138508	0.239066		688	0.879884	0.242631	0.239
										690	0.159942	0.137063	0.235929		690	0.874717	0.238225	0.235705
										692	0.157577	0.134379	0.233183		692	0.870197	0.233714	0.232409
										694	0.155211	0.132212	0.229065		694	0.864223	0.229414	0.229114
										696	0.152714	0.13056	0.226907		696	0.858573	0.225218	0.2264
										698	0.15048	0.128496	0.223573		698	0.854698	0.221336	0.223105
										700	0.148508	0.126638	0.220828		700	0.849209	0.217875	0.220198
										702	0.146537	0.124677	0.21769		702	0.843235	0.214728	0.217872
										704	0.14496	0.123336	0.215336		704	0.838392	0.211056	0.215739
										706	0.142857	0.121581	0.212787		706	0.833549	0.20749	0.212444
										708	0.141017	0.11993	0.210041		708	0.827575	0.204238	0.210118
										710	0.139309	0.118485	0.208276		710	0.822893	0.201091	0.208374
										712	0.138126	0.11735	0.206315		712	0.818211	0.198154	0.205466
										714	0.136286	0.116214	0.203569		714	0.813852	0.195531	0.203915
										716	0.13484	0.115079	0.201804		716	0.807556	0.191965	0.201202
										718	0.133	0.113221	0.199451		718	0.802551	0.189132	0.199263
										720	0.131555	0.111983	0.197097		720	0.7969	0.186615	0.197519
										722	0.129452	0.110125	0.193567		722	0.790442	0.182943	0.19403
										724	0.128006	0.108783	0.191802		724	0.784792	0.180426	0.19151
										726	0.126692	0.107957	0.189841		726	0.778818	0.177279	0.189378
										728	0.125641	0.106719	0.18788		728	0.773975	0.175076	0.188215
										730	0.124589	0.105893	0.186703		730	0.76897	0.173188	0.186083
										732	0.123406	0.104861	0.185134		732	0.764288	0.171195	0.18492
										734	0.122092	0.103623	0.182977		734	0.759606	0.168467	0.182787
										736	0.121304	0.103003	0.181212		736	0.75444	0.166474	0.181624
										738	0.119464	0.101765	0.179447		738	0.749919	0.164901	0.180655
										740	0.118018	0.100423	0.17729		740	0.745237	0.162174	0.177941
										742	0.117361	0.099907	0.176113		742	0.739264	0.1606	0.176778
										744	0.116441	0.098875	0.174348		744	0.732806	0.158187	0.17484
										746	0.11539	0.098049	0.172779		746	0.729738	0.156299	0.172708
										748	0.113813	0.097017	0.170818		748	0.724734	0.154621	0.171739
										750	0.113287	0.095985	0.169641		750	0.718276	0.152418	0.169994
										752	0.111973	0.094953	0.167288		752	0.713755	0.150635	0.168831
										754	0.111578	0.094747	0.167288		754	0.709073	0.148746	0.166893
										756	0.110658	0.094231	0.165327		756	0.703746	0.147593	0.165536
										758	0.109213	0.092786	0.163561		758	0.699225	0.145599	0.164179
										760	0.108687	0.092476	0.162581		760	0.695027	0.143816	0.16321
										762	0.107504	0.091134	0.161012		762	0.690345	0.142348	0.161465
										764	0.105927	0.090309	0.160031		764	0.685341	0.141299	0.160496
										766	0.106059	0.090102	0.159051		766	0.68195	0.13962	0.158752
										768	0.105139	0.089276	0.156697		768	0.677107	0.138152	0.157976
										770	0.104087	0.088554	0.155521		770	0.671941	0.136578	0.156619
										772	0.103167	0.087316	0.154736		772	0.666936	0.13448	0.154875
										774	0.101984	0.086696	0.152775		774	0.662254	0.132907	0.153712
										776	0.101327	0.086387	0.151206		776	0.65741	0.131648	0.152161
										778	0.100407	0.085251	0.150226		778	0.652244	0.12997	0.151386
										780	0.100013	0.085045	0.149441		780	0.648692	0.12955	0.150611
										782	0.098567	0.0836	0.146695		782	0.64401	0.127347	0.147897
										784	0.098042	0.083084	0.146499		784	0.639651	0.126298	0.148478
										786	0.09791	0.083084	0.146303		786	0.636422	0.125144	0.14654
										788	0.09699	0.082052	0.14395		788	0.632386	0.123885	0.145765
										790	0.09607	0.081433	0.143558		790	0.627058	0.122522	0.144989
										792	0.095545	0.081329	0.143165		792	0.62383	0.121368	0.142857
										794	0.094625	0.080091	0.1414		794	0.620116	0.120319	0.142082
										796	0.094493	0.079781	0.141008		796	0.61495	0.118955	0.140725
										798	0.093705	0.078749	0.139243		798	0.611075	0.118221	0.140531
										800	0.092391	0.078233	0.139243		800	0.608331	0.116962	0.138787

## Sheet: Supplementary Fig. 7
Supplementary Fig. 7a
Zeta potential of surfactant stablized Au nanospheres
	Zeta potential (mV)
Au-SDS	-20.9	-21.8	-18.5
Au-CTAB	18.3	18.3	19.4
Au-Tween20	-1.73	-1.51	-1.2

## Sheet: Supplementary Fig. 10
Supplementary Fig. 10b
Nnanoparticle aggregation
		Ζn2+ (0.025M)
	Aggregation coefficient	Tween20			CTAB			SDS
	Fe3O4 NS	2.36	0.48	4.01	20.9	16.82	25.03	65.15	63.01	73.5
	Fe3O4 NC	2.08	0.44	3.72	16.3	19.4	10.2	47.2	42.3	53.3
	CeO2 NS	2.4	3.51	1.28	23.3	29.94	22.73	68.25	72.4	55.7
	GQD NP	2.1	0.78	3.41	14.3	10.4	18.2	36.4	26.9	40.3
	RQD NP	2.5	0.94	4.06	12.5	14.45	4.62	31.4	22.5	37.2
		CTAB
		Ζn2+ (0.025M)			Ζn2+ (0.1M)
	Au NR	4.3	6.1	2.38	22.9	13.2	26.7
Supplementary Fig. 10c
Spatial distribution (%)		Ιnside			Οutside
	Fe3O4 NS	4.4	7.9	0.9	95.6	92.1	99.1
	RQD	5.3	9.2	1.4	94.7	90.8	98.6
	Fe3O4 NC	94.8	96.9	92.7	5.2	3.1	7.3
	Au NR	96.3	99.3	91.6	3.7	0.7	8.4
	Fe3O4 NS	95.8	92.8	98.8	4.2	7.2	1.2
	GQD NP	96.1	93.6	98.6	3.9	6.4	1.4

[truncated: 10 more sheets: Supplementary Fig. 11, Supplementary Fig. 12, Supplementary Fig. 13, Supplementary Fig. 15, Supplementary Fig. 16, Supplementary Fig. 17, Supplementary Fig. 19, Supplementary Fig. 21, Supplementary Fig. 22, Supplementary Fig. 23]
